# Supplementary material for: Bis{3-[2-(methyl­sulfon­yl)pyrimidin-4-yl]pyridinium} tetra­chloridocadmium
Source: Acta Crystallogr Sect E Struct Rep Online. 2011 Nov 23;67(Pt 12):m1813. doi: 10.1107/S1600536811045995 (PMC3238717; doi:10.1107/S1600536811045995)
Supplement: Supplementary file 1 [file e-67-m1813-sup1.cif]

##############################################################################
#                                                                            #
# This CIF contains the data in a paper accepted for publication in          #
# Acta Crystallographica Section E. It conforms to the requirements of       #
# Notes for Authors for Acta Crystallographica Section E, and has been       #
# peer reviewed under the auspices of the IUCr Commission on Journals.       #
#                                                                            #
# Full details of the Crystallographic Information File format               #
# are given in the paper "The Crystallographic Information File (CIF):       #
# a New Standard Archive File for Crystallography" by S. R. Hall, F. H.      #
# Allen and I. D. Brown [Acta Cryst. (1991), A47, 655-685].                  #
#                                                                            #
# The current version of the core CIF dictionary is obtainable from          #
# ftp://ftp.iucr.org/pub/cif_core.dic.                                       #
#                                                                            #
# Software is freely available for graphical display of the structure(s)     #
# in this CIF. For information consult the CIF software page                 #
# http://www.iucr.org/resources/cif/software.                                #
#                                                                            #
# This file may be used for bona fide research purposes within the           #
# scientific community so long as proper attribution is given to the journal # 
# article from which it was obtained.                                        #
#                                                                            #
##############################################################################
data_I
_audit_creation_method     SHELXL-97
_chemical_name_systematic
;
Bis{3-[2-(methylsulfonyl)pyrimidin-4-yl]pyridinium} tetrachloridocadmium
;
_chemical_name_common     ?
_chemical_formula_moiety     '2(C10 H10 N3 O2 S +), Cd Cl4 2-'
_chemical_formula_sum     'C20 H20 Cd Cl4 N6 O4 S2'
_chemical_formula_iupac     '(C10 H10 N3 O2 S)2 [Cd Cl4]'
_chemical_formula_weight     726.8
_chemical_melting_point     ?
_symmetry_cell_setting     monoclinic
_symmetry_space_group_name_H-M     'C 2/c'
_symmetry_space_group_name_Hall     '-C 2yc'
loop_
    _symmetry_equiv_pos_as_xyz
    'x, y, z'
    '-x, y, -z+1/2'
    'x+1/2, y+1/2, z'
    '-x+1/2, y+1/2, -z+1/2'
    '-x, -y, -z'
    'x, -y, z-1/2'
    '-x+1/2, -y+1/2, -z'
    'x+1/2, -y+1/2, z-1/2'
_cell_length_a     17.556(3)
_cell_length_b     10.9541(15)
_cell_length_c     14.903(2)
_cell_angle_alpha     90.00
_cell_angle_beta     113.354(3)
_cell_angle_gamma     90.00
_cell_volume     2631.2(7)
_cell_formula_units_Z     4
_cell_measurement_reflns_used     1574
_cell_measurement_theta_min     2.248
_cell_measurement_theta_max     23.310
_cell_measurement_temperature     293(2)
_exptl_crystal_description     block
_exptl_crystal_colour     yellow
_exptl_crystal_size_max     0.40
_exptl_crystal_size_mid     0.30
_exptl_crystal_size_min     0.20
_exptl_crystal_density_diffrn     1.835
_exptl_crystal_density_meas     ?
_exptl_crystal_density_method     'not measured'
_exptl_crystal_F_000     1448
_exptl_absorpt_coefficient_mu     1.436
_exptl_absorpt_correction_type     multi-scan
_exptl_absorpt_process_details     '(SADABS; Bruker, 2001)'
_exptl_absorpt_correction_T_min     0.5727
_exptl_absorpt_correction_T_max     0.7727
_exptl_special_details     ?
_diffrn_ambient_temperature     293(2)
_diffrn_radiation_type     MoK\a
_diffrn_radiation_wavelength     0.71073
_diffrn_radiation_source     'fine-focus sealed tube'
_diffrn_radiation_monochromator     graphite
_diffrn_measurement_device_type     'Bruker SMART CCD area-detector'
_diffrn_measurement_method     '\f and \w scans'
_diffrn_detector_area_resol_mean     ?
_diffrn_reflns_number     6931
_diffrn_reflns_av_R_equivalents     0.0489
_diffrn_reflns_av_sigmaI/netI     0.0676
_diffrn_reflns_theta_min     2.25
_diffrn_reflns_theta_max     25.99
_diffrn_reflns_theta_full     25.99
_diffrn_measured_fraction_theta_max     0.996
_diffrn_measured_fraction_theta_full     0.996
_diffrn_reflns_limit_h_min     -15
_diffrn_reflns_limit_h_max     21
_diffrn_reflns_limit_k_min     -13
_diffrn_reflns_limit_k_max     13
_diffrn_reflns_limit_l_min     -18
_diffrn_reflns_limit_l_max     18
_diffrn_standards_number     ?
_diffrn_standards_interval_count     ?
_diffrn_standards_interval_time     ?
_diffrn_standards_decay_%     ?
_refine_special_details
;
Refinement of <i>F</i>^2^ against ALL reflections. The weighted <i>R</i>-factor
<i>wR</i> and goodness of fit <i>S</i> are based on <i>F</i>^2^, conventional
<i>R</i>-factors <i>R</i> are based on <i>F</i>, with <i>F</i> set to zero for
negative <i>F</i>^2^. The threshold expression of <i>F</i>^2^ >
\s(<i>F</i>^2^) is used only for calculating <i>R</i>-factors(gt) <i>etc</i>.
and is not relevant to the choice of reflections for refinement.
<i>R</i>-factors based on <i>F</i>^2^ are statistically about twice as large
as those based on <i>F</i>, and <i>R</i>- factors based on ALL data will be
even larger.
;
_reflns_number_total     2576
_reflns_number_gt     1857
_reflns_threshold_expression     I>2sigma(I)
_refine_ls_structure_factor_coef     Fsqd
_refine_ls_matrix_type     full
_refine_ls_R_factor_all     0.0599
_refine_ls_R_factor_gt     0.0390
_refine_ls_wR_factor_gt     0.0655
_refine_ls_wR_factor_ref     0.0697
_refine_ls_goodness_of_fit_ref     0.895
_refine_ls_restrained_S_all     0.895
_refine_ls_number_reflns     2576
_refine_ls_number_parameters     173
_refine_ls_number_restraints     0
_refine_ls_hydrogen_treatment     mixed
_refine_ls_weighting_scheme     calc
_refine_ls_weighting_details
         'calc w=1/[\s^2^(Fo^2^)+(0.0212P)^2^+0.0000P] where P=(Fo^2^+2Fc^2^)/3'
_atom_sites_solution_hydrogens     geom
_atom_sites_solution_primary     direct
_atom_sites_solution_secondary     difmap
_refine_ls_shift/su_max     0.000
_refine_ls_shift/su_mean     0.000
_refine_diff_density_max     0.768
_refine_diff_density_min     -0.406
_refine_ls_extinction_method     none
_refine_ls_extinction_coef     ?
loop_
    _atom_type_symbol
    _atom_type_description
    _atom_type_scat_dispersion_real
    _atom_type_scat_dispersion_imag
    _atom_type_scat_source
    'C' 'C' 0.0033 0.0016
                         'International Tables Vol C Tables 4.2.6.8 and 6.1.1.4'
    'H' 'H' 0.0000 0.0000
                         'International Tables Vol C Tables 4.2.6.8 and 6.1.1.4'
    'N' 'N' 0.0061 0.0033
                         'International Tables Vol C Tables 4.2.6.8 and 6.1.1.4'
    'O' 'O' 0.0106 0.0060
                         'International Tables Vol C Tables 4.2.6.8 and 6.1.1.4'
    'S' 'S' 0.1246 0.1234
                         'International Tables Vol C Tables 4.2.6.8 and 6.1.1.4'
    'Cd' 'Cd' -0.8075 1.2024
                         'International Tables Vol C Tables 4.2.6.8 and 6.1.1.4'
    'Cl' 'Cl' 0.1484 0.1585
                         'International Tables Vol C Tables 4.2.6.8 and 6.1.1.4'
_computing_data_collection     '<i>SMART</i> (Bruker, 2007)'
_computing_cell_refinement     '<i>SAINT</i> (Bruker, 2007)'
_computing_data_reduction     '<i>SAINT</i> (Bruker, 2007)'
_computing_structure_solution     '<i>SHELXTL</i> (Sheldrick, 2008)'
_computing_structure_refinement     '<i>SHELXTL</i> (Sheldrick, 2008)'
_computing_molecular_graphics
;<i>SHELXTL</i> (Sheldrick, 2008) and <i>Mercury</i>
(Macrae <i>et al.</i>, 2006)
;
_computing_publication_material     '<i>SHELXTL</i> (Sheldrick, 2008)'
_iucr_refine_instruction_details
;
TITL 6 in C2/c
CELL 0.71073  17.5563  10.9541  14.9025  90.000 113.354  90.000
ZERR   8.00   0.0025   0.0015   0.0021   0.000   0.003   0.000
LATT 7
SYMM -X, Y, 0.5-Z
SFAC C  H  N  O  S  Cd Cl
UNIT 10 10 3 2 1 1 2
OMIT   0.00  52.00
L.S. 4
ACTA
BOND $H
FMAP 2
PLAN 5
SIZE 0.1 0.1 0.1
FREE S1   N1
FREE S1   N2
WGHT  0.021200  0.000000
FVAR  0.102740
MOLE 1
Cd1    6   0.500000  0.124980  0.750000 10.500000  0.043000  0.041220 =
           0.041330  0.000000  0.017020  0.000000
C1     1   0.241858  0.904462  0.636167 11.000000  0.032550  0.032110 =
           0.027920 -0.002660  0.014100  0.000420
C2     1   0.244118  1.019458  0.515310 11.000000  0.065070  0.044440 =
           0.043000  0.016540  0.027530  0.020120
AFIX 43
H2     2   0.224541  1.084672  0.472281 11.000000 -1.200000
AFIX 0
C3     1   0.305853  0.948480  0.508915 11.000000  0.052350  0.049500 =
           0.046390  0.009720  0.034620  0.012250
AFIX 43
H3     2   0.328697  0.965531  0.463664 11.000000 -1.200000
AFIX 0
C4     1   0.332916  0.851106  0.571713 11.000000  0.031150  0.028040 =
           0.027340 -0.003870  0.013270 -0.000640
C5     1   0.399602  0.768296  0.574198 11.000000  0.028410  0.037090 =
           0.024650 -0.005340  0.013740 -0.002020
C6     1   0.448465  0.796042  0.523992 11.000000  0.038380  0.036920 =
           0.036010  0.001670  0.016420  0.005820
AFIX 43
H6     2   0.438810  0.867262  0.487158 11.000000 -1.200000
AFIX 0
C7     1   0.526427  0.618416  0.577832 11.000000  0.039610  0.052230 =
           0.042460 -0.004210  0.019140  0.016050
AFIX 43
H7     2   0.570065  0.569433  0.578961 11.000000 -1.200000
AFIX 0
C8     1   0.479141  0.585195  0.627444 11.000000  0.051820  0.046190 =
           0.042370  0.006930  0.021970  0.016780
AFIX 43
H8     2   0.489551  0.512270  0.662211 11.000000 -1.200000
AFIX 0
C9     1   0.416302  0.659933  0.625678 11.000000  0.039920  0.045770 =
           0.040250  0.003820  0.024240  0.007740
AFIX 43
H9     2   0.384170  0.637403  0.659789 11.000000 -1.200000
AFIX 0
C10    1   0.255742  0.764314  0.797831 11.000000  0.065710  0.054730 =
           0.056490  0.022250  0.043250  0.019230
AFIX 137
H10A   2   0.236469  0.747876  0.848574 11.000000 -1.500000
H10B   2   0.312323  0.791514  0.826497 11.000000 -1.500000
H10C   2   0.252271  0.691210  0.760880 11.000000 -1.500000
AFIX 0
Cl1    7   0.597426  0.245028  0.889180 11.000000  0.047900  0.076310 =
           0.061440 -0.027360  0.037530 -0.023440
Cl2    7   0.427179  0.001408  0.827245 11.000000  0.064680  0.050780 =
           0.054160 -0.000750  0.028190 -0.013930
N1     3   0.298835  0.826929  0.635665 11.000000  0.030230  0.030990 =
           0.031860 -0.002280  0.016490  0.003000
N2     3   0.210708  0.999876  0.579958 11.000000  0.044370  0.038920 =
           0.040280  0.001620  0.021770  0.009930
N3     3   0.508916  0.721871  0.528017 11.000000  0.033890  0.062420 =
           0.042430 -0.003390  0.027020  0.001000
O1     4   0.200495  0.985439  0.775538 11.000000  0.072130  0.042690 =
           0.056490 -0.010160  0.043150  0.002360
O2     4   0.113041  0.833589  0.664805 11.000000  0.038690  0.095120 =
           0.058510 -0.009820  0.019990 -0.015040
S1     5   0.194690  0.876790  0.721229 11.000000  0.034690  0.039990 =
           0.039250 -0.001380  0.021170  0.004680
H3A    2   0.534570  0.738730  0.495191 11.000000  0.038330
HKLF 4
END
;
loop_
    _atom_site_type_symbol
    _atom_site_label
    _atom_site_fract_x
    _atom_site_fract_y
    _atom_site_fract_z
    _atom_site_U_iso_or_equiv
    _atom_site_adp_type
    _atom_site_calc_flag
    _atom_site_refinement_flags
    _atom_site_occupancy
    _atom_site_symmetry_multiplicity
    _atom_site_disorder_assembly
    _atom_site_disorder_group
    Cd Cd1 0.5000 0.12498(4) 0.7500 0.04176(15) Uani d S 1 2 . .
    C C1 0.2419(2) 0.9045(3) 0.6362(2) 0.0302(9) Uani d . 1 1 . .
    C C2 0.2441(3) 1.0195(3) 0.5153(3) 0.0489(11) Uani d . 1 1 . .
    H H2 0.2245 1.0847 0.4723 0.059 Uiso calc R 1 1 . .
    C C3 0.3059(2) 0.9485(3) 0.5089(3) 0.0447(10) Uani d . 1 1 . .
    H H3 0.3287 0.9655 0.4637 0.054 Uiso calc R 1 1 . .
    C C4 0.3329(2) 0.8511(3) 0.5717(2) 0.0283(8) Uani d . 1 1 . .
    C C5 0.3996(2) 0.7683(3) 0.5742(2) 0.0290(8) Uani d . 1 1 . .
    C C6 0.4485(2) 0.7960(3) 0.5240(2) 0.0366(9) Uani d . 1 1 . .
    H H6 0.4388 0.8673 0.4872 0.044 Uiso calc R 1 1 . .
    C C7 0.5264(2) 0.6184(4) 0.5778(3) 0.0439(10) Uani d . 1 1 . .
    H H7 0.5701 0.5694 0.5790 0.053 Uiso calc R 1 1 . .
    C C8 0.4791(3) 0.5852(3) 0.6274(3) 0.0458(11) Uani d . 1 1 . .
    H H8 0.4896 0.5123 0.6622 0.055 Uiso calc R 1 1 . .
    C C9 0.4163(2) 0.6599(3) 0.6257(3) 0.0394(10) Uani d . 1 1 . .
    H H9 0.3842 0.6374 0.6598 0.047 Uiso calc R 1 1 . .
    C C10 0.2557(3) 0.7643(3) 0.7978(3) 0.0530(12) Uani d . 1 1 . .
    H H10A 0.2365 0.7479 0.8486 0.080 Uiso calc R 1 1 . .
    H H10B 0.3123 0.7915 0.8265 0.080 Uiso calc R 1 1 . .
    H H10C 0.2523 0.6912 0.7609 0.080 Uiso calc R 1 1 . .
    Cl Cl1 0.59743(7) 0.24503(10) 0.88918(7) 0.0569(3) Uani d . 1 1 . .
    Cl Cl2 0.42718(7) 0.00141(9) 0.82725(7) 0.0551(3) Uani d . 1 1 . .
    N N1 0.29884(18) 0.8269(2) 0.63567(19) 0.0297(7) Uani d . 1 1 . .
    N N2 0.21071(19) 0.9999(3) 0.5800(2) 0.0396(8) Uani d . 1 1 . .
    N N3 0.5089(2) 0.7219(3) 0.5280(2) 0.0425(9) Uani d . 1 1 . .
    O O1 0.20050(18) 0.9854(2) 0.77554(18) 0.0516(8) Uani d . 1 1 . .
    O O2 0.11304(17) 0.8336(3) 0.66480(19) 0.0639(9) Uani d . 1 1 . .
    S S1 0.19469(6) 0.87679(9) 0.72123(6) 0.0359(2) Uani d . 1 1 . .
    H H3A 0.535(2) 0.739(3) 0.495(2) 0.038(12) Uiso d . 1 1 . .
loop_
    _atom_site_aniso_label
    _atom_site_aniso_U_11
    _atom_site_aniso_U_22
    _atom_site_aniso_U_33
    _atom_site_aniso_U_12
    _atom_site_aniso_U_13
    _atom_site_aniso_U_23
    Cd1 0.0430(3) 0.0412(3) 0.0413(3) 0.000 0.0170(2) 0.000
    C1 0.033(2) 0.032(2) 0.028(2) 0.0004(17) 0.0141(18) -0.0027(16)
    C2 0.065(3) 0.044(2) 0.043(2) 0.020(2) 0.028(2) 0.0165(19)
    C3 0.052(3) 0.049(2) 0.046(2) 0.012(2) 0.035(2) 0.010(2)
    C4 0.031(2) 0.028(2) 0.0273(19) -0.0006(17) 0.0133(17) -0.0039(15)
    C5 0.028(2) 0.037(2) 0.0246(19) -0.0020(18) 0.0137(17) -0.0053(16)
    C6 0.038(2) 0.037(2) 0.036(2) 0.0058(19) 0.016(2) 0.0017(17)
    C7 0.040(2) 0.052(3) 0.042(2) 0.016(2) 0.019(2) -0.004(2)
    C8 0.052(3) 0.046(2) 0.042(2) 0.017(2) 0.022(2) 0.0069(19)
    C9 0.040(2) 0.046(2) 0.040(2) 0.008(2) 0.024(2) 0.0038(18)
    C10 0.066(3) 0.055(3) 0.056(3) 0.019(2) 0.043(3) 0.022(2)
    Cl1 0.0479(7) 0.0763(8) 0.0614(7) -0.0234(6) 0.0375(6) -0.0274(6)
    Cl2 0.0647(8) 0.0508(6) 0.0542(7) -0.0139(6) 0.0282(6) -0.0008(5)
    N1 0.0302(18) 0.0310(16) 0.0319(17) 0.0030(14) 0.0165(15) -0.0023(13)
    N2 0.044(2) 0.0389(18) 0.0403(19) 0.0099(16) 0.0218(17) 0.0016(15)
    N3 0.034(2) 0.062(2) 0.042(2) 0.0010(19) 0.0270(19) -0.0034(18)
    O1 0.072(2) 0.0427(16) 0.0565(17) 0.0024(15) 0.0432(17) -0.0102(13)
    O2 0.0387(18) 0.095(2) 0.0585(19) -0.0150(17) 0.0200(16) -0.0098(16)
    S1 0.0347(6) 0.0400(5) 0.0393(6) 0.0047(5) 0.0212(5) -0.0014(5)
_geom_special_details
;
All e.s.d.'s (except the e.s.d. in the dihedral angle between two l.s. planes)
are estimated using the full covariance matrix. The cell e.s.d.'s are taken
into account individually in the estimation of e.s.d.'s in distances, angles
and torsion angles; correlations between e.s.d.'s in cell parameters are only
used when they are defined by crystal symmetry. An approximate (isotropic)
treatment of cell e.s.d.'s is used for estimating e.s.d.'s involving l.s.
planes.
;
loop_
    _geom_bond_atom_site_label_1
    _geom_bond_atom_site_label_2
    _geom_bond_site_symmetry_2
    _geom_bond_distance
    _geom_bond_publ_flag
    Cd1 Cl2 2_656 2.4410(10) ?
    Cd1 Cl2 . 2.4410(10) ?
    Cd1 Cl1 . 2.4787(10) ?
    Cd1 Cl1 2_656 2.4787(10) ?
    C1 N1 . 1.314(4) ?
    C1 N2 . 1.315(4) ?
    C1 S1 . 1.794(3) ?
    C2 N2 . 1.329(4) ?
    C2 C3 . 1.368(5) ?
    C2 H2 . 0.9300 ?
    C3 C4 . 1.374(4) ?
    C3 H3 . 0.9300 ?
    C4 N1 . 1.337(4) ?
    C4 C5 . 1.470(4) ?
    C5 C6 . 1.377(4) ?
    C5 C9 . 1.380(4) ?
    C6 N3 . 1.319(4) ?
    C6 H6 . 0.9300 ?
    C7 N3 . 1.322(5) ?
    C7 C8 . 1.362(5) ?
    C7 H7 . 0.9300 ?
    C8 C9 . 1.366(5) ?
    C8 H8 . 0.9300 ?
    C9 H9 . 0.9300 ?
    C10 S1 . 1.732(3) ?
    C10 H10A . 0.9600 ?
    C10 H10B . 0.9600 ?
    C10 H10C . 0.9600 ?
    N3 H3A . 0.81(3) ?
    O1 S1 . 1.420(2) ?
    O2 S1 . 1.425(3) ?
loop_
    _geom_angle_atom_site_label_1
    _geom_angle_atom_site_label_2
    _geom_angle_atom_site_label_3
    _geom_angle_site_symmetry_1
    _geom_angle_site_symmetry_3
    _geom_angle
    _geom_angle_publ_flag
    Cl2 Cd1 Cl2 2_656 . 112.64(5) ?
    Cl2 Cd1 Cl1 2_656 . 111.85(4) ?
    Cl2 Cd1 Cl1 . . 102.49(3) ?
    Cl2 Cd1 Cl1 2_656 2_656 102.49(3) ?
    Cl2 Cd1 Cl1 . 2_656 111.85(4) ?
    Cl1 Cd1 Cl1 . 2_656 115.92(6) ?
    N1 C1 N2 . . 129.4(3) ?
    N1 C1 S1 . . 117.4(2) ?
    N2 C1 S1 . . 113.1(3) ?
    N2 C2 C3 . . 123.3(3) ?
    N2 C2 H2 . . 118.4 ?
    C3 C2 H2 . . 118.4 ?
    C2 C3 C4 . . 117.6(3) ?
    C2 C3 H3 . . 121.2 ?
    C4 C3 H3 . . 121.2 ?
    N1 C4 C3 . . 120.5(3) ?
    N1 C4 C5 . . 115.9(3) ?
    C3 C4 C5 . . 123.6(3) ?
    C6 C5 C9 . . 116.8(3) ?
    C6 C5 C4 . . 120.8(3) ?
    C9 C5 C4 . . 122.4(3) ?
    N3 C6 C5 . . 120.2(3) ?
    N3 C6 H6 . . 119.9 ?
    C5 C6 H6 . . 119.9 ?
    N3 C7 C8 . . 118.5(4) ?
    N3 C7 H7 . . 120.7 ?
    C8 C7 H7 . . 120.7 ?
    C7 C8 C9 . . 119.4(4) ?
    C7 C8 H8 . . 120.3 ?
    C9 C8 H8 . . 120.3 ?
    C8 C9 C5 . . 121.2(3) ?
    C8 C9 H9 . . 119.4 ?
    C5 C9 H9 . . 119.4 ?
    S1 C10 H10A . . 109.5 ?
    S1 C10 H10B . . 109.5 ?
    H10A C10 H10B . . 109.5 ?
    S1 C10 H10C . . 109.5 ?
    H10A C10 H10C . . 109.5 ?
    H10B C10 H10C . . 109.5 ?
    C1 N1 C4 . . 115.6(3) ?
    C1 N2 C2 . . 113.5(3) ?
    C6 N3 C7 . . 123.9(4) ?
    C6 N3 H3A . . 118(3) ?
    C7 N3 H3A . . 118(3) ?
    O1 S1 O2 . . 116.28(17) ?
    O1 S1 C10 . . 109.55(18) ?
    O2 S1 C10 . . 111.57(19) ?
    O1 S1 C1 . . 108.19(15) ?
    O2 S1 C1 . . 106.10(16) ?
    C10 S1 C1 . . 104.33(17) ?
loop_
    _geom_hbond_atom_site_label_D
    _geom_hbond_atom_site_label_H
    _geom_hbond_atom_site_label_A
    _geom_hbond_site_symmetry_A
    _geom_hbond_distance_DH
    _geom_hbond_distance_HA
    _geom_hbond_distance_DA
    _geom_hbond_angle_DHA
    N3 H3A Cl1 6_565 0.82(3) 2.26(3) 3.062(4) 170(3)
    C2 H2 Cl1 8_465 0.9300 2.7900 3.603(4) 146.00
    C6 H6 Cl2 6_565 0.9300 2.7200 3.577(3) 153.00
    C7 H7 N2 3_545 0.9300 2.5800 3.475(5) 162.00
    C10 H10A Cl1 3_455 0.9600 2.7400 3.552(6) 143.00
    C10 H10C O1 4_546 0.9600 2.5300 3.433(4) 156.00
_iucr_refine_instructions_details
;
TITL 6 in C2/c
CELL 0.71073  17.5563  10.9541  14.9025  90.000 113.354  90.000
ZERR   8.00   0.0025   0.0015   0.0021   0.000   0.003   0.000
LATT 7
SYMM -X, Y, 0.5-Z
SFAC C  H  N  O  S  Cd Cl
UNIT 10 10 3 2 1 1 2
OMIT   0.00  52.00
L.S. 4
ACTA
BOND $H
FMAP 2
PLAN 5
SIZE 0.1 0.1 0.1
FREE S1   N1
FREE S1   N2
WGHT  0.021200  0.000000
FVAR  0.102740
MOLE 1
Cd1    6   0.500000  0.124980  0.750000 10.500000  0.043000  0.041220 =
           0.041330  0.000000  0.017020  0.000000
C1     1   0.241858  0.904462  0.636167 11.000000  0.032550  0.032110 =
           0.027920 -0.002660  0.014100  0.000420
C2     1   0.244118  1.019458  0.515310 11.000000  0.065070  0.044440 =
           0.043000  0.016540  0.027530  0.020120
AFIX 43
H2     2   0.224541  1.084672  0.472281 11.000000 -1.200000
AFIX 0
C3     1   0.305853  0.948480  0.508915 11.000000  0.052350  0.049500 =
           0.046390  0.009720  0.034620  0.012250
AFIX 43
H3     2   0.328697  0.965531  0.463664 11.000000 -1.200000
AFIX 0
C4     1   0.332916  0.851106  0.571713 11.000000  0.031150  0.028040 =
           0.027340 -0.003870  0.013270 -0.000640
C5     1   0.399602  0.768296  0.574198 11.000000  0.028410  0.037090 =
           0.024650 -0.005340  0.013740 -0.002020
C6     1   0.448465  0.796042  0.523992 11.000000  0.038380  0.036920 =
           0.036010  0.001670  0.016420  0.005820
AFIX 43
H6     2   0.438810  0.867262  0.487158 11.000000 -1.200000
AFIX 0
C7     1   0.526427  0.618416  0.577832 11.000000  0.039610  0.052230 =
           0.042460 -0.004210  0.019140  0.016050
AFIX 43
H7     2   0.570065  0.569433  0.578961 11.000000 -1.200000
AFIX 0
C8     1   0.479141  0.585195  0.627444 11.000000  0.051820  0.046190 =
           0.042370  0.006930  0.021970  0.016780
AFIX 43
H8     2   0.489551  0.512270  0.662211 11.000000 -1.200000
AFIX 0
C9     1   0.416302  0.659933  0.625678 11.000000  0.039920  0.045770 =
           0.040250  0.003820  0.024240  0.007740
AFIX 43
H9     2   0.384170  0.637403  0.659789 11.000000 -1.200000
AFIX 0
C10    1   0.255742  0.764314  0.797831 11.000000  0.065710  0.054730 =
           0.056490  0.022250  0.043250  0.019230
AFIX 137
H10A   2   0.236469  0.747876  0.848574 11.000000 -1.500000
H10B   2   0.312323  0.791514  0.826497 11.000000 -1.500000
H10C   2   0.252271  0.691210  0.760880 11.000000 -1.500000
AFIX 0
Cl1    7   0.597426  0.245028  0.889180 11.000000  0.047900  0.076310 =
           0.061440 -0.027360  0.037530 -0.023440
Cl2    7   0.427179  0.001408  0.827245 11.000000  0.064680  0.050780 =
           0.054160 -0.000750  0.028190 -0.013930
N1     3   0.298835  0.826929  0.635665 11.000000  0.030230  0.030990 =
           0.031860 -0.002280  0.016490  0.003000
N2     3   0.210708  0.999876  0.579958 11.000000  0.044370  0.038920 =
           0.040280  0.001620  0.021770  0.009930
N3     3   0.508916  0.721871  0.528017 11.000000  0.033890  0.062420 =
           0.042430 -0.003390  0.027020  0.001000
O1     4   0.200495  0.985439  0.775538 11.000000  0.072130  0.042690 =
           0.056490 -0.010160  0.043150  0.002360
O2     4   0.113041  0.833589  0.664805 11.000000  0.038690  0.095120 =
           0.058510 -0.009820  0.019990 -0.015040
S1     5   0.194690  0.876790  0.721229 11.000000  0.034690  0.039990 =
           0.039250 -0.001380  0.021170  0.004680
H3A    2   0.534570  0.738730  0.495191 11.000000  0.038330
HKLF 4
END
;
data_global
_journal_date_recd_electronic     2011-10-01
_journal_date_accepted     2011-11-01
_journal_name_full     'Acta Crystallographica, Section E'
_journal_year     2011
_journal_volume     67
_journal_issue     12
_journal_page_first     m1813
_journal_page_last     m1813
_journal_paper_category     QM
_journal_coeditor_code     VN2019
_publ_contact_author_name     'Dahua Hu'
_publ_contact_author_address
;
Department of City Science,
Jiangsu City Vocation College,
Nanjing 210003,
People's Republic of China
;
_publ_contact_author_email     hudh@jstvu.edu.cn
_publ_contact_author_fax     '86 025 86496515'
_publ_contact_author_phone     '86 025 86496515'
_publ_section_title
;
Bis{3-[2-(methylsulfonyl)pyrimidin-4-yl]pyridinium} tetrachloridocadmium
;
loop_
    _publ_author_name
    _publ_author_footnote
    _publ_author_address
    'Dahua Hu' .
;
Department of City Science,
Jiangsu City Vocation College,
Nanjing 210003,
People's Republic of China
;
    'Xia Liu' .
;
Department of City Science,
Jiangsu City Vocation College,
Nanjing 210003,
People's Republic of China
;
