# Supplementary material for: Bis{3-[2-(methyl­sulfon­yl)pyrimidin-4-yl]pyridinium} tetra­chloridocadmium
Source: Acta Crystallogr Sect E Struct Rep Online. 2011 Nov 23;67(Pt 12):m1813. doi: 10.1107/S1600536811045995 (PMC3238717; doi:10.1107/S1600536811045995)
Supplement: Supplementary file 2 [file e-67-m1813-Isup2.hkl]

# 
# h,k,l, Fc-squared, Fo-squared, sigma(Fo-squared) and status flag 
# 
data_I
_shelx_title ' 6 in C2/c' 
_shelx_refln_list_code          4 
_shelx_F_calc_maximum      392.94 
_exptl_crystal_F_000       205.00 
_reflns_d_resolution_high  0.8108 
 
loop_ 
 _symmetry_equiv_pos_as_xyz 
 'x, y, z' 
 '-x, y, -z+1/2' 
 'x+1/2, y+1/2, z' 
 '-x+1/2, y+1/2, -z+1/2' 
 '-x, -y, -z' 
 'x, -y, z-1/2' 
 '-x+1/2, -y+1/2, -z' 
 'x+1/2, -y+1/2, z-1/2' 
 
_cell_length_a    17.5563 
_cell_length_b    10.9541 
_cell_length_c    14.9025 
_cell_angle_alpha  90.000 
_cell_angle_beta  113.354 
_cell_angle_gamma  90.000 
 
_shelx_F_squared_multiplier     1.000 
 
loop_ 
 _refln_index_h 
 _refln_index_k 
 _refln_index_l 
 _refln_F_squared_calc 
 _refln_F_squared_meas 
 _refln_F_squared_sigma 
 _refln_observed_status 
   2   0   0     8946.12     9900.65    252.94 o 
   4   0   0    61015.65    63395.05    940.71 o 
   6   0   0       66.22      132.63     67.26 o 
   8   0   0      601.99      602.51    159.15 o 
  10   0   0    64006.23    65653.59   2540.76 o 
  12   0   0     8493.64     8038.17    424.41 o 
  14   0   0      888.19      753.41    182.76 o 
  16   0   0     3002.37     3305.12    376.12 o 
  18   0   0        5.81      166.73    226.41 o 
   1   1   0    10392.80    11842.95    261.19 o 
   3   1   0    27075.29    28423.05    421.80 o 
   5   1   0     4791.43     4823.62    278.94 o 
   7   1   0     6391.20     6099.08    216.13 o 
   9   1   0      887.23     1025.42    126.84 o 
  11   1   0     3862.90     4240.49    235.66 o 
  13   1   0     8383.36     8316.47    359.27 o 
  15   1   0     1294.07     1241.15    170.47 o 
  17   1   0     1632.31     1750.35    251.36 o 
  19   1   0      623.96      822.71    204.39 o 
   0   2   0      889.93      805.32     66.06 o 
   2   2   0    15286.02    15266.37    277.03 o 
   4   2   0    14080.23    14401.63    265.66 o 
   6   2   0      699.84      814.82     89.40 o 
   8   2   0    10790.63    10318.85    305.18 o 
  10   2   0     2436.24     2382.69    175.87 o 
  12   2   0      354.32      275.33     94.69 o 
  14   2   0     2942.29     3037.93    260.89 o 
  16   2   0      737.15      745.80    171.92 o 
  18   2   0      374.08      643.67    180.57 o 
   1   3   0      270.34      281.72     34.08 o 
   3   3   0      901.26      643.86     61.79 o 
   5   3   0    43163.38    44412.85    547.75 o 
   7   3   0     9077.22     8486.13    266.20 o 
   9   3   0     6699.05     6320.60    257.87 o 
  11   3   0        4.97       19.09     54.35 o 
  13   3   0      899.00      747.18    191.45 o 
  15   3   0        5.32       99.76    129.20 o 
  17   3   0      578.49      781.23    234.03 o 
  19   3   0     2224.38     2130.47    307.34 o 
   0   4   0      114.35      285.08     46.83 o 
   2   4   0     5680.44     5496.41    134.88 o 
   4   4   0    21902.74    21169.69    341.16 o 
   6   4   0    72983.61    73522.27    887.54 o 
   8   4   0     5990.33     5702.72    251.71 o 
  10   4   0     4202.78     3991.53    224.62 o 
  12   4   0      209.01      265.73    125.21 o 
  14   4   0      616.90      604.96    193.58 o 
  16   4   0     3333.09     3497.46    407.95 o 
  18   4   0       37.41      113.34    173.13 o 
   1   5   0      546.67      727.84     53.60 o 
   3   5   0     5778.37     5616.49    190.23 o 
   5   5   0     8673.69     8413.61    242.07 o 
   7   5   0    16812.66    16164.25    402.78 o 
   9   5   0     7394.92     6927.45    287.60 o 
  11   5   0      780.43      754.79    188.78 o 
  13   5   0     2667.38     2533.41    329.07 o 
  15   5   0      341.67      375.62    166.80 o 
  17   5   0      482.30      697.44    233.87 o 
   0   6   0     3406.76     3585.17    206.22 o 
   2   6   0     1366.03     1314.45     88.47 o 
   4   6   0      368.60      385.51     74.90 o 
   6   6   0        1.99        9.09     43.66 o 
   8   6   0     7202.27     6779.52    399.81 o 
  10   6   0      109.09       75.03     96.71 o 
  12   6   0      355.27      264.79    142.35 o 
  14   6   0     1576.64     1841.64    311.78 o 
  16   6   0      306.83      302.92    186.15 o 
   1   7   0     5058.36     5064.08    213.04 o 
   3   7   0    19076.43    18733.38    408.27 o 
   5   7   0      301.09      391.53     86.07 o 
   7   7   0     6574.28     6124.95    319.15 o 
   9   7   0       10.30        0.00     78.05 o 
  11   7   0     1340.40     1305.60    257.14 o 
  13   7   0     7168.48     6858.74    703.87 o 
  15   7   0      659.46      864.86    249.02 o 
  17   7   0      580.67      468.68    234.69 o 
   0   8   0    46943.48    48363.77   2889.39 o 
   2   8   0     3313.44     3065.65    191.69 o 
   4   8   0     4257.69     3996.31    210.33 o 
   6   8   0      457.18      507.50    125.61 o 
   8   8   0      285.57      279.40    146.03 o 
  10   8   0     8236.92     8064.86    804.29 o 
  12   8   0     3364.67     2988.88    382.10 o 
  14   8   0      778.39      767.79    233.09 o 
  16   8   0      463.02      400.42    215.55 o 
   1   9   0     3718.31     3710.27    213.33 o 
   3   9   0     7158.30     6885.87    350.92 o 
   5   9   0     6652.92     5883.32    334.75 o 
   7   9   0     1193.72     1304.35    208.74 o 
   9   9   0      186.85      225.46    149.99 o 
  11   9   0      375.10      431.86    192.17 o 
  13   9   0     1761.10     2138.89    371.32 o 
   0  10   0      516.26      355.07    149.94 o 
   2  10   0       41.30       13.72     78.01 o 
   4  10   0     1557.51     1462.08    220.15 o 
   6  10   0       98.10       35.38     87.92 o 
   8  10   0      121.58      301.26    123.75 o 
  10  10   0      251.25      455.37    194.35 o 
  12  10   0      185.65      390.94    181.96 o 
   1  11   0      372.42      348.23    152.94 o 
   3  11   0      303.01      457.71    143.72 o 
   5  11   0      743.44      956.96    192.23 o 
   7  11   0     1623.52     1434.30    387.94 o 
   9  11   0     2001.91     2223.55    367.50 o 
  11  11   0       47.65      244.03    181.84 o 
   0  12   0       87.70        0.00    166.73 o 
   2  12   0      511.06      400.97    180.26 o 
   4  12   0     1589.16     1952.42    349.30 o 
   6  12   0     4293.90     5368.60    531.15 o 
   8  12   0      359.36      465.78    184.38 o 
   1  13   0       23.25       66.48    135.74 o 
   3  13   0     1044.98     1313.07    319.15 o 
   5  13   0      496.70      397.53    218.34 o 
 -19   1   1      456.91      680.13    222.59 o 
 -17   1   1      552.09      645.14    168.38 o 
 -15   1   1     3674.57     3393.33    235.35 o 
 -13   1   1     1767.32     2076.28    205.56 o 
 -11   1   1    11863.45    11332.45    364.99 o 
  -9   1   1    20189.36    20251.38    432.00 o 
  -7   1   1      127.54      222.73     51.82 o 
  -5   1   1     6256.84     5981.47    207.89 o 
  -3   1   1     1328.68     1781.60    100.77 o 
  -1   1   1     5160.33     5756.85    163.86 o 
   1   1   1    50982.69    50890.93    989.99 o 
   3   1   1      169.58      186.76     39.16 o 
   5   1   1      850.36      752.05     82.18 o 
   7   1   1     9019.81     8965.10    275.59 o 
   9   1   1     6383.62     6598.46    270.66 o 
  11   1   1     5307.31     4890.05    259.42 o 
  13   1   1      394.25      442.15    107.03 o 
  15   1   1      186.02      242.83    103.84 o 
  17   1   1      546.45      683.68    174.14 o 
  19   1   1      273.18      459.13    187.92 o 
 -20   2   1       32.10        0.00    151.14 o 
 -18   2   1     2983.54     3071.87    322.67 o 
 -16   2   1       28.87       55.14    123.52 o 
 -14   2   1     5148.28     5050.31    290.55 o 
 -12   2   1    11832.17    11964.80    395.58 o 
 -10   2   1     2347.38     2671.89    170.77 o 
  -8   2   1    17881.98    17800.03    463.88 o 
  -6   2   1     1762.03     1724.37    102.38 o 
  -4   2   1    35036.41    36112.24    808.89 o 
  -2   2   1   116519.68   111752.91   2255.92 o 
   0   2   1      108.29      188.12     25.91 o 
   2   2   1   143069.45   134614.72   3585.62 o 
   4   2   1    13730.98    13553.24    280.02 o 
   6   2   1    24548.96    26177.50    452.04 o 
   8   2   1    38382.11    40832.28    642.72 o 
  10   2   1      558.82      512.95    106.52 o 
  12   2   1     8690.61     8545.37    360.91 o 
  14   2   1     4006.61     3945.10    294.94 o 
  16   2   1       91.64      179.31    114.74 o 
  18   2   1     1258.00     1541.03    258.39 o 
 -19   3   1      374.28      458.91    179.70 o 
 -17   3   1      527.34      653.17    213.25 o 
 -15   3   1     3389.18     3793.48    393.19 o 
 -13   3   1      259.11      258.06    119.32 o 
 -11   3   1     1046.58     1092.17    142.16 o 
  -9   3   1     7872.31     7940.97    273.71 o 
  -7   3   1     3044.74     2933.40    147.35 o 
  -5   3   1    39865.77    39088.85    640.02 o 
  -3   3   1      144.82      172.24     33.79 o 
  -1   3   1      426.38      579.58     46.37 o 
   1   3   1    23204.14    22679.18    300.96 o 
   3   3   1      849.89      789.20     72.65 o 
   5   3   1    31848.64    31149.47    486.09 o 
   7   3   1      295.79      368.69     78.88 o 
   9   3   1      990.24     1064.68    139.95 o 
  11   3   1     4196.51     4162.63    283.14 o 
  13   3   1     2829.57     2768.05    240.41 o 
  15   3   1     4311.42     4598.77    434.48 o 
  17   3   1     1043.69     1083.72    319.73 o 
 -18   4   1        1.50       81.64    157.51 o 
 -16   4   1       10.12        0.00    104.86 o 
 -14   4   1        0.08        2.37     96.78 o 
 -12   4   1      262.05      294.88    132.08 o 
 -10   4   1      264.36      309.97     80.15 o 
  -8   4   1     1656.97     1767.09    137.67 o 
  -6   4   1     3311.48     3472.03    159.42 o 
  -4   4   1        0.20       30.01     28.28 o 
  -2   4   1       65.78       78.64     31.26 o 
   0   4   1     1861.32     1948.46     84.32 o 
   2   4   1      423.21      372.33     48.85 o 
   4   4   1      731.51      609.33     78.22 o 
   6   4   1      682.70      632.89    100.11 o 
   8   4   1      789.50      870.71    123.27 o 
  10   4   1       47.18       51.86     62.22 o 
  12   4   1        0.07       27.98    101.56 o 
  14   4   1       52.41      141.04    135.90 o 
  16   4   1        9.53       70.04    126.56 o 
  18   4   1        8.21       98.17    170.40 o 
 -17   5   1     1793.17     2027.66    357.59 o 
 -15   5   1     2060.69     2003.70    326.53 o 
 -13   5   1      247.22      228.13    130.54 o 
 -11   5   1     1268.64     1298.74    229.62 o 
  -9   5   1     5327.89     5092.28    447.14 o 
  -7   5   1    14707.32    13572.77    343.89 o 
  -5   5   1    13210.32    12599.35    456.02 o 
  -3   5   1     2610.70     2755.17    131.00 o 
  -1   5   1       26.35       76.50     29.80 o 
   1   5   1    18537.65    18659.80    329.29 o 
   3   5   1    11680.37    11249.53    233.42 o 
   5   5   1    13956.88    13581.11    319.61 o 
   7   5   1     1684.04     1653.93    161.58 o 
   9   5   1      752.97      783.55    133.46 o 
  11   5   1      727.06      817.13    197.24 o 
  13   5   1      835.57     1042.61    241.33 o 
  15   5   1     2231.01     2478.92    358.37 o 
  17   5   1      706.62      854.90    264.75 o 
 -18   6   1     1328.38     1836.40    370.58 o 
 -16   6   1      718.21      741.17    226.71 o 
 -14   6   1     1765.15     1976.68    340.57 o 
 -12   6   1     3802.37     3548.34    369.70 o 
 -10   6   1      430.23      264.85    127.23 o 
  -8   6   1     6695.47     6082.17    375.58 o 
  -6   6   1     9538.76     9342.65    269.65 o 
  -4   6   1     9102.78     8540.25    250.91 o 
  -2   6   1    28684.64    30713.60   1672.25 o 
   0   6   1     4744.57     4906.74    174.48 o 
   2   6   1    13913.51    13243.05    330.89 o 
   4   6   1     9896.33     9584.94    282.29 o 
   6   6   1     1265.96     1195.80    129.00 o 
   8   6   1    13141.30    12341.94    403.88 o 
  10   6   1     1397.94     1079.76    223.94 o 
  12   6   1     2380.26     2739.97    347.26 o 
  14   6   1     2838.40     2944.38    384.15 o 
  16   6   1       26.47      111.44    155.00 o 
 -17   7   1        1.79       87.95    171.24 o 
 -15   7   1     1895.10     1753.53    328.92 o 
 -13   7   1      641.43      712.39    215.02 o 
 -11   7   1     5841.90     5687.98    426.26 o 
  -9   7   1      280.29      267.03    135.96 o 
  -7   7   1      130.54       72.34     65.61 o 
  -5   7   1     5528.40     5193.30    216.36 o 
  -3   7   1     4688.94     4751.89    173.37 o 
  -1   7   1    11203.76    11405.19    258.78 o 
   1   7   1     3146.94     3058.28    138.47 o 
   3   7   1      734.41      913.28     95.80 o 
   5   7   1     6044.48     5476.02    235.73 o 
   7   7   1       10.94       64.20     66.30 o 
   9   7   1     4219.16     4617.33    368.74 o 
  11   7   1     1089.95     1324.75    268.10 o 
  13   7   1       33.28       46.07    125.24 o 
  15   7   1      444.47      642.99    243.23 o 
 -16   8   1       23.99      218.01    165.03 o 
 -14   8   1       11.95       86.61    137.40 o 
 -12   8   1      248.92      219.52    131.34 o 
 -10   8   1      255.20      288.29    144.52 o 
  -8   8   1       30.67       68.17     99.75 o 
  -6   8   1     1843.65     1787.12    212.23 o 
  -4   8   1     2262.80     2220.71    220.63 o 
  -2   8   1      119.55      181.26     65.62 o 
   0   8   1       81.23      111.12     63.51 o 
   2   8   1        3.90       25.61     50.49 o 
   4   8   1     1181.32     1128.86    141.01 o 
   6   8   1      932.26      774.19    152.51 o 
   8   8   1       29.75       44.53     99.47 o 
  10   8   1      130.88      110.08    122.02 o 
  12   8   1      334.56      381.99    160.24 o 
  14   8   1       25.76      318.36    178.65 o 
 -15   9   1      579.52      460.52    217.59 o 
 -13   9   1       59.15       82.89    135.84 o 
 -11   9   1     3123.94     3274.70    401.10 o 
  -9   9   1     3410.00     3657.82    401.25 o 
  -7   9   1       10.60        3.91     78.55 o 
  -5   9   1     8954.01     8281.20    395.75 o 
  -3   9   1      527.38      540.98    131.77 o 
  -1   9   1     6868.62     6694.89    280.97 o 
   1   9   1     3162.40     3274.38    213.16 o 
   3   9   1      198.27      227.61     82.65 o 
   5   9   1      438.22      436.44    124.66 o 
   7   9   1      629.07      732.19    162.58 o 
   9   9   1      579.12      600.08    189.94 o 
  11   9   1     2136.30     2533.99    371.13 o 
  13   9   1        1.90       98.84    148.79 o 
 -12  10   1     1145.12     1413.09    308.06 o 
 -10  10   1      301.23      322.16    166.84 o 
  -8  10   1     3871.11     3925.16    343.45 o 
  -6  10   1     1024.82      994.97    191.56 o 
  -4  10   1      156.26      216.99    134.19 o 
  -2  10   1     4729.57     4857.20    312.75 o 
   0  10   1      420.57      380.12    101.74 o 
   2  10   1     5956.58     5964.59    472.74 o 
   4  10   1     3416.86     3272.99    378.72 o 
   6  10   1      921.84      999.90    188.12 o 
   8  10   1     5313.85     5663.87    371.36 o 
  10  10   1      484.84      737.30    229.67 o 
  12  10   1      908.83     1307.07    299.81 o 
 -11  11   1      949.80     1142.84    281.15 o 
  -9  11   1      851.60      791.95    242.45 o 
  -7  11   1      150.67      168.18    115.36 o 
  -5  11   1     3008.82     3704.82    337.19 o 
  -3  11   1      116.57      182.14    105.54 o 
  -1  11   1     1831.40     1766.81    238.24 o 
   1  11   1      820.56     1008.32    237.06 o 
   3  11   1      152.67      181.69    108.60 o 
   5  11   1     3113.11     3518.90    331.62 o 
   7  11   1        0.88      108.65    108.51 o 
   9  11   1       96.77      227.51    161.72 o 
  11  11   1      656.49     1034.98    280.59 o 
  -8  12   1       98.89      232.47    146.50 o 
  -6  12   1        0.11       62.61    116.62 o 
  -4  12   1      135.63      283.96    133.89 o 
  -2  12   1      142.69       98.44    128.37 o 
   0  12   1       41.98       90.99    131.29 o 
   2  12   1       26.51        0.00    110.31 o 
   4  12   1        1.69      127.50    114.41 o 
   6  12   1        1.49      151.73    130.82 o 
   8  12   1        0.02      186.36    146.60 o 
  -5  13   1      963.75     1126.89    241.96 o 
  -3  13   1      160.04      146.94    166.34 o 
  -1  13   1      175.45      335.30    189.80 o 
   1  13   1      558.95      576.25    233.30 o 
   3  13   1      309.24      370.98    200.21 o 
 -20   0   2      558.20      491.67    304.10 o 
 -18   0   2     2330.78     2183.62    504.93 o 
 -16   0   2     4762.78     4673.02    373.05 o 
 -14   0   2    13255.59    13500.01    559.33 o 
 -12   0   2    13959.27    13298.16    503.93 o 
 -10   0   2    15841.07    15728.60    727.08 o 
  -8   0   2        7.95      104.21     61.58 o 
  -6   0   2      935.77      991.87    121.26 o 
  -4   0   2    19393.91    21704.51    452.83 o 
  -2   0   2    10932.29    11785.86    274.73 o 
   0   0   2    33091.73    33781.10    449.99 o 
   2   0   2      866.98      930.29    127.89 o 
   4   0   2     9224.79     8420.91    402.62 o 
   6   0   2    24581.46    25098.04    891.92 o 
   8   0   2     3225.85     3417.86    234.00 o 
  10   0   2    16964.41    17096.70    572.94 o 
  12   0   2       30.97       88.22     97.23 o 
  14   0   2      837.76      925.42    225.87 o 
  16   0   2     5402.81     5777.06    448.37 o 
  18   0   2      991.44     1060.76    287.74 o 
 -19   1   2       25.24      186.68    160.80 o 
 -17   1   2      406.04      477.14    143.98 o 
 -15   1   2       80.34      109.88     77.13 o 
 -13   1   2    15367.28    15851.24    462.87 o 
 -11   1   2     6983.71     6883.71    275.55 o 
  -9   1   2    10905.77    11053.48    326.92 o 
  -7   1   2    10698.07    10363.67    399.86 o 
  -5   1   2     4468.00     4646.11    140.31 o 
  -3   1   2    13040.29    11990.06    710.03 o 
  -1   1   2    47120.31    48537.82    975.41 o 
   1   1   2      933.75     1094.41     46.46 o 
   3   1   2   154401.69   153457.80   4185.37 o 
   5   1   2     1588.12     1717.40    117.93 o 
   7   1   2     7411.08     7409.40    263.34 o 
   9   1   2     1572.22     1448.00    157.28 o 
  11   1   2      418.91      343.44    102.10 o 
  13   1   2     7227.04     7107.19    307.93 o 
  15   1   2     1393.25     1349.50    190.20 o 
  17   1   2     1118.98     1218.14    195.95 o 
 -20   2   2       61.98      178.37    174.92 o 
 -18   2   2     1206.83     1027.61    206.55 o 
 -16   2   2      103.79      255.57    137.94 o 
 -14   2   2       53.33       38.22     87.93 o 
 -12   2   2       22.26       33.75     54.28 o 
 -10   2   2     9996.59    10407.84    321.62 o 
  -8   2   2     7287.74     8223.45    242.18 o 
  -6   2   2       86.14      237.48     43.38 o 
  -4   2   2    30260.43    33090.59    764.50 o 
  -2   2   2      920.15     1255.89     81.34 o 
   0   2   2     7701.77     7853.54    160.39 o 
   2   2   2   141211.94   142743.75   3360.74 o 
   4   2   2     3925.35     3790.42    158.90 o 
   6   2   2      216.56      213.36     60.86 o 
   8   2   2    21883.52    23081.66    501.69 o 
  10   2   2      624.01      610.94    121.40 o 
  12   2   2      270.33      322.97    110.12 o 
  14   2   2     1252.01     1245.57    205.23 o 
  16   2   2        6.05       27.95    103.64 o 
  18   2   2       90.28      101.97    144.85 o 
 -19   3   2      568.84      688.95    240.45 o 
 -17   3   2      822.58     1118.04    256.77 o 
 -15   3   2       32.60       78.95    112.73 o 
 -13   3   2     2813.97     2735.70    304.11 o 
 -11   3   2     4417.03     4477.63    222.02 o 
  -9   3   2     3357.01     3455.06    169.94 o 
  -7   3   2    32740.42    34357.46    456.53 o 
  -5   3   2    27373.36    28225.25    644.15 o 
  -3   3   2    57534.92    59179.65   1615.35 o 
  -1   3   2    18620.86    19091.24    320.37 o 
   1   3   2     7453.01     7587.87    183.15 o 
   3   3   2     3623.66     3301.53    116.04 o 
   5   3   2    14463.82    14712.22    350.41 o 
   7   3   2    11060.81    11363.18    343.79 o 
   9   3   2    10802.55    10761.65    368.96 o 
  11   3   2      710.20      859.19    146.67 o 
  13   3   2     1621.35     1638.21    212.91 o 
  15   3   2     1125.87      967.25    240.87 o 
  17   3   2       94.75       84.04    117.22 o 
 -18   4   2     2126.60     2271.83    369.11 o 
 -16   4   2     7208.17     6846.99    584.51 o 
 -14   4   2      719.14      899.85    258.15 o 
 -12   4   2     1134.22     1059.23    206.83 o 
 -10   4   2    13269.56    13164.40    529.04 o 
  -8   4   2    19892.54    20540.25    384.32 o 
  -6   4   2    44288.23    44445.74    507.90 o 
  -4   4   2    19096.79    18940.53    473.62 o 
  -2   4   2     3303.34     3416.15    111.32 o 
   0   4   2    38600.00    38928.90    812.99 o 
   2   4   2    12007.93    12207.33    228.97 o 
   4   4   2    17758.22    17157.53    412.12 o 
   6   4   2     6870.16     6601.93    261.83 o 
   8   4   2     2696.20     2595.93    193.28 o 
  10   4   2    22500.37    22858.34    678.76 o 
  12   4   2     7240.72     7366.90    358.18 o 
  14   4   2      954.18      831.92    219.99 o 
  16   4   2      525.20      515.34    211.56 o 
 -19   5   2      525.84      900.56    282.28 o 
 -17   5   2     3284.04     3100.82    412.05 o 
 -15   5   2       23.31      104.31    125.80 o 
 -13   5   2      703.88      697.22    200.10 o 
 -11   5   2     1697.67     1522.48    249.62 o 
  -9   5   2      671.09      517.06    138.23 o 
  -7   5   2    13287.30    12745.51    298.94 o 
  -5   5   2     7803.03     7567.06    239.70 o 
  -3   5   2    15187.92    15599.14    574.22 o 
  -1   5   2     6116.11     6412.15    170.57 o 
   1   5   2     1668.62     1771.91     99.97 o 
   3   5   2     5823.67     5307.69    170.75 o 
   5   5   2      376.41      502.62     84.43 o 
   7   5   2     8052.57     7848.37    312.76 o 
   9   5   2     3925.27     3440.63    235.93 o 
  11   5   2     4851.37     4691.00    373.42 o 
  13   5   2      313.51      437.58    176.81 o 
  15   5   2       19.87       15.40    129.92 o 
  17   5   2        0.53        9.31    170.25 o 
 -18   6   2       83.25      209.06    186.53 o 
 -16   6   2       24.93       87.10    128.48 o 
 -14   6   2       26.52      121.74    118.81 o 
 -12   6   2      295.08      328.02    146.61 o 
 -10   6   2     2171.53     1846.12    269.55 o 
  -8   6   2      743.04      629.18    157.54 o 
  -6   6   2      270.80      270.67     85.60 o 
  -4   6   2    17395.70    17896.42    610.94 o 
  -2   6   2      668.28      640.02     73.65 o 
   0   6   2     2729.45     2760.27    125.99 o 
   2   6   2    15316.39    15194.34    298.28 o 
   4   6   2     3317.93     3054.63    168.34 o 
   6   6   2     1357.93     1355.61    143.79 o 
   8   6   2     3922.88     3523.22    239.36 o 
  10   6   2      553.03      741.29    194.22 o 
  12   6   2      275.31      292.07    159.46 o 
  14   6   2      396.93      477.41    189.52 o 
  16   6   2        0.03       63.00    171.57 o 
 -17   7   2      212.00      326.66    201.80 o 
 -15   7   2      232.59      246.74    156.74 o 
 -13   7   2     2162.37     2452.81    347.47 o 
 -11   7   2     1569.47     1608.58    391.25 o 
  -9   7   2     2892.41     2302.68    291.23 o 
  -7   7   2     4459.71     4337.61    371.39 o 
  -5   7   2     1403.60     1313.93    170.93 o 
  -3   7   2      656.04      602.92     79.66 o 
  -1   7   2     6411.08     6673.01    205.84 o 
   1   7   2     5009.09     4598.02    175.16 o 
   3   7   2    22618.83    22180.34    392.47 o 
   5   7   2      465.92      379.94     90.69 o 
   7   7   2      291.29      271.79    101.33 o 
   9   7   2      244.76      224.76    134.73 o 
  11   7   2      129.80      147.61    136.06 o 
  13   7   2     1312.69     1377.94    284.00 o 
  15   7   2      136.58      327.63    187.52 o 
 -16   8   2      746.54     1153.18    300.59 o 
 -14   8   2     3931.79     4117.34    457.18 o 
 -12   8   2     2225.03     2102.58    327.49 o 
 -10   8   2     5859.25     5820.81    438.27 o 
  -8   8   2      125.38      249.86    104.08 o 
  -6   8   2        6.57       16.77     64.67 o 
  -4   8   2     8130.36     7858.98    355.63 o 
  -2   8   2     1093.24     1071.45    133.39 o 
   0   8   2    17738.62    17263.60    461.21 o 
   2   8   2     3027.90     3068.89    228.76 o 
   4   8   2     4095.92     3956.61    220.04 o 
   6   8   2    15511.39    15157.83    521.34 o 
   8   8   2       33.34        0.00     96.66 o 
  10   8   2     2876.86     2916.17    364.46 o 
  12   8   2      119.99      191.91    157.08 o 
  14   8   2      181.23      286.65    175.45 o 
 -15   9   2       53.17      192.85    184.83 o 
 -13   9   2     4260.90     4542.32    480.55 o 
 -11   9   2     2137.79     2243.62    349.47 o 
  -9   9   2     1928.89     2064.37    376.09 o 
  -7   9   2     1310.18     1298.03    205.81 o 
  -5   9   2      564.93      531.06    131.73 o 
  -3   9   2     3058.58     2849.37    259.25 o 
  -1   9   2     3348.78     3515.20    215.89 o 
   1   9   2     2907.17     2858.43    215.38 o 
   3   9   2     6253.40     6597.73    291.53 o 
   5   9   2      843.78      832.52    169.06 o 
   7   9   2     2312.52     2240.13    260.26 o 
   9   9   2      216.04      383.31    157.08 o 
  11   9   2       29.05       76.23    147.88 o 
  13   9   2      964.91     1638.75    341.65 o 
 -14  10   2      164.51      292.04    202.58 o 
 -12  10   2       63.11      180.40    160.93 o 
 -10  10   2     1078.97     1135.06    262.64 o 
  -8  10   2      156.40      178.74    109.08 o 
  -6  10   2       99.82      168.45     99.44 o 
  -4  10   2     1004.41      933.69    179.47 o 
  -2  10   2     2622.10     2647.58    267.09 o 
   0  10   2      454.98      547.57    138.61 o 
   2  10   2     1850.51     1916.68    198.89 o 
   4  10   2       12.97       84.35     94.06 o 
   6  10   2       51.48       33.25     89.76 o 
   8  10   2     2059.67     2661.22    370.90 o 
  10  10   2       42.98       35.78    121.47 o 
  12  10   2       37.21      133.27    191.64 o 
 -11  11   2        8.04      272.17    170.48 o 
  -9  11   2      270.37      410.09    193.86 o 
  -7  11   2     3229.07     3196.98    329.33 o 
  -5  11   2      598.21      644.02    166.92 o 
  -3  11   2     8706.14     8152.24    431.83 o 
  -1  11   2      170.14      275.41    121.21 o 
   1  11   2       69.94      123.52    106.17 o 
   3  11   2      171.68      354.77    132.63 o 
   5  11   2      479.05      594.89    168.21 o 
   7  11   2     1403.76     1596.32    250.13 o 
   9  11   2     1087.08     1229.14    288.57 o 
  -8  12   2      444.79      532.56    175.22 o 
  -6  12   2     1705.53     2266.78    302.35 o 
  -4  12   2     1749.02     2076.60    281.56 o 
  -2  12   2        4.78       36.28    107.66 o 
   0  12   2      983.73     1572.51    315.41 o 
   2  12   2      280.40      274.39    180.45 o 
   4  12   2      427.22      417.90    190.68 o 
   6  12   2     1878.42     2185.36    304.09 o 
  -5  13   2      463.29      492.27    186.78 o 
  -3  13   2     1046.19     1013.91    287.47 o 
  -1  13   2      151.82      267.31    198.95 o 
   1  13   2       50.13       93.19    164.40 o 
   3  13   2      218.80      289.32    192.87 o 
 -19   1   3       88.85      200.77    166.18 o 
 -17   1   3      104.33       71.79     91.99 o 
 -15   1   3     5843.69     5341.57    316.08 o 
 -13   1   3      844.13      949.17    143.20 o 
 -11   1   3      414.71      503.32     94.67 o 
  -9   1   3     1832.32     1936.20    129.17 o 
  -7   1   3     3545.32     3686.19    144.98 o 
  -5   1   3    88587.38    93155.14   3686.89 o 
  -3   1   3    14582.82    15152.61    482.51 o 
  -1   1   3    29262.95    28910.70    487.10 o 
   1   1   3    52014.93    51193.75    855.21 o 
   3   1   3     3353.74     3014.26    118.23 o 
   5   1   3    35209.96    36165.35   1234.05 o 
   7   1   3     7733.00     7429.27    275.04 o 
   9   1   3      979.21     1055.36    144.83 o 
  11   1   3     8582.44     8198.45    381.91 o 
  13   1   3      144.20      150.81     81.57 o 
  15   1   3     2517.61     2755.03    250.54 o 
  17   1   3     1346.13     1325.99    211.24 o 
 -20   2   3      269.17      317.77    187.00 o 
 -18   2   3     6412.26     6405.10    395.90 o 
 -16   2   3      757.80      852.87    283.73 o 
 -14   2   3     3039.55     2809.66    309.95 o 
 -12   2   3    19324.82    17946.38   1040.76 o 
 -10   2   3     2124.96     2277.22    151.87 o 
  -8   2   3    18452.71    18363.99    353.87 o 
  -6   2   3    18378.78    19889.88    297.53 o 
  -4   2   3    13666.30    13511.94    344.57 o 
  -2   2   3    58624.36    57416.77   1027.81 o 
   0   2   3     3320.00     3604.93     87.21 o 
   2   2   3       21.22       48.33     22.96 o 
   4   2   3     8027.79     8017.82    253.10 o 
   6   2   3     3472.58     3564.13    186.56 o 
   8   2   3    14927.95    15041.14    420.82 o 
  10   2   3      245.42      301.57     92.84 o 
  12   2   3     2858.85     2784.90    255.15 o 
  14   2   3     2430.96     2808.49    239.25 o 
  16   2   3      755.76      773.53    160.23 o 
 -19   3   3     1422.77     1805.37    338.24 o 
 -17   3   3        1.66       53.09    113.44 o 
 -15   3   3     1599.58     1519.28    263.76 o 
 -13   3   3      578.40      627.68    169.38 o 
 -11   3   3    12919.94    12883.52    563.19 o 
  -9   3   3     8772.29     8603.38    241.98 o 
  -7   3   3    11301.69    12805.31    429.38 o 
  -5   3   3     2165.32     2013.02    158.40 o 
  -3   3   3     1414.51     1404.89     71.06 o 
  -1   3   3     8794.08     8765.24    203.64 o 
   1   3   3    76244.59    75253.44   1389.98 o 
   3   3   3     2540.41     2434.91    105.91 o 
   5   3   3    22219.10    22001.42    450.97 o 
   7   3   3       89.88      118.07     64.84 o 
   9   3   3     3732.47     3715.11    229.64 o 
  11   3   3     5312.54     5488.23    302.56 o 
  13   3   3     1025.19     1134.76    196.17 o 
  15   3   3      243.95      217.81    163.33 o 
  17   3   3        6.14      104.85    149.45 o 
 -20   4   3       65.41       53.08    179.64 o 
 -18   4   3        0.59       23.86    124.54 o 
 -16   4   3      568.74      544.21    183.83 o 
 -14   4   3       87.12       94.71    112.89 o 
 -12   4   3      227.04      274.71    122.68 o 
 -10   4   3       13.57        0.00     59.68 o 
  -8   4   3     1045.81      970.69    166.04 o 
  -6   4   3      574.56      666.43    131.62 o 
  -4   4   3     6968.80     7075.54    183.73 o 
  -2   4   3      456.02      472.83     53.72 o 
   0   4   3     1742.81     1906.01     93.03 o 
   2   4   3     1425.50     1423.29     94.11 o 
   4   4   3     1997.18     1913.63    115.76 o 
   6   4   3     3351.01     3329.58    198.68 o 
   8   4   3      434.62      457.16    106.43 o 
  10   4   3        1.24       50.26     69.19 o 
  12   4   3       38.96       44.85     82.33 o 
  14   4   3        5.79       69.31    126.52 o 
  16   4   3       52.31      128.50    160.43 o 
 -19   5   3     1248.19     1358.11    321.78 o 
 -17   5   3       32.60      108.10    127.90 o 
 -15   5   3     1215.54      941.94    229.94 o 
 -13   5   3      448.84      284.47    136.59 o 
 -11   5   3     2699.81     2166.72    273.62 o 
  -9   5   3    16663.31    15508.77    577.26 o 
  -7   5   3     2061.98     2159.15    234.22 o 
  -5   5   3     7212.00     7444.18    238.46 o 
  -3   5   3       26.89       63.52     30.82 o 
  -1   5   3     1568.98     1418.63     94.60 o 
   1   5   3    49552.87    51205.27    578.20 o 
   3   5   3     1094.14     1043.74     96.77 o 
   5   5   3     3372.77     3452.47    176.73 o 
   7   5   3      166.04      183.23     76.24 o 
   9   5   3       63.94       36.46     69.34 o 
  11   5   3     8518.01     8772.10    396.03 o 
  13   5   3      274.54      254.98    158.65 o 
  15   5   3       55.36      208.22    169.67 o 
 -18   6   3     2663.19     2866.32    425.01 o 
 -16   6   3     1900.07     1791.49    327.71 o 
 -14   6   3     1886.74     1683.89    294.36 o 
 -12   6   3     9144.50     8841.53    725.66 o 
 -10   6   3      297.15      256.81    119.19 o 
  -8   6   3    10387.38     8223.96    431.99 o 
  -6   6   3     6359.91     6204.04    363.72 o 
  -4   6   3     3051.26     3094.15    146.85 o 
  -2   6   3    13288.75    13253.65    382.12 o 
   0   6   3     3959.81     3729.75    152.34 o 
   2   6   3     7087.10     6618.61    207.09 o 
   4   6   3    10886.16    10743.35    302.24 o 
   6   6   3     3074.50     2853.01    258.48 o 
   8   6   3    15218.99    15031.26    580.15 o 
  10   6   3     1366.63     1316.07    251.22 o 
  12   6   3     2197.85     1714.78    294.90 o 
  14   6   3      971.63     1317.83    292.03 o 
  16   6   3       51.89      159.92    180.31 o 
 -17   7   3       38.29       89.25    153.07 o 
 -15   7   3     3203.62     3389.33    420.77 o 
 -13   7   3      695.75      953.04    228.74 o 
 -11   7   3      754.37      843.48    208.88 o 
  -9   7   3      835.49      784.68    187.64 o 
  -7   7   3       84.92       93.82     70.16 o 
  -5   7   3    10984.05    10306.01    577.90 o 
  -3   7   3    11474.54    11761.96    275.04 o 
  -1   7   3     3389.61     3374.15    153.40 o 
   1   7   3     1959.84     2328.32    142.55 o 
   3   7   3     1035.74     1029.78    112.51 o 
   5   7   3     7546.42     7153.39    281.95 o 
   7   7   3    10858.20    10167.49    404.46 o 
   9   7   3     1274.93     1224.77    249.38 o 
  11   7   3      945.05      906.81    227.48 o 
  13   7   3       13.91      220.49    157.27 o 
  15   7   3      572.60      749.74    249.26 o 
 -16   8   3       31.69      164.23    162.53 o 
 -14   8   3       29.65       95.04    132.66 o 
 -12   8   3       45.00       70.67    115.43 o 
 -10   8   3       51.12       77.66    101.88 o 
  -8   8   3       94.26       30.71     79.01 o 
  -6   8   3       69.63       80.85     71.49 o 
  -4   8   3       71.51      112.96     63.26 o 
  -2   8   3       21.85       10.88     48.67 o 
   0   8   3       91.03       85.12     57.43 o 
   2   8   3       77.20       49.27     53.75 o 
   4   8   3       32.19       82.95     66.65 o 
   6   8   3     2644.92     2641.49    214.74 o 
   8   8   3        9.11       29.89     97.14 o 
  10   8   3      539.43      972.53    251.65 o 
  12   8   3        2.06      102.03    146.01 o 
  14   8   3        0.01      132.90    180.63 o 
 -15   9   3      884.16     1156.65    309.13 o 
 -13   9   3      429.73      482.70    188.21 o 
 -11   9   3     1132.52     1396.15    288.83 o 
  -9   9   3      727.70      984.58    230.94 o 
  -7   9   3      407.95      447.33    139.56 o 
  -5   9   3     6038.78     5764.72    335.66 o 
  -3   9   3       65.70      136.37     87.13 o 
  -1   9   3     2083.66     1927.49    221.33 o 
   1   9   3     1019.69     1266.19    157.57 o 
   3   9   3       74.83      112.14     74.70 o 
   5   9   3     4276.78     4157.05    310.43 o 
   7   9   3     1012.39     1109.27    203.59 o 
   9   9   3      131.43      123.58    133.06 o 
  11   9   3      480.83      780.56    231.23 o 
  13   9   3       18.36      123.74    177.14 o 
 -14  10   3      245.11      343.16    200.80 o 
 -12  10   3     3064.38     3405.09    447.62 o 
 -10  10   3      185.09      377.89    169.64 o 
  -8  10   3     3086.20     3109.29    313.15 o 
  -6  10   3     2380.15     2492.08    277.64 o 
  -4  10   3       39.62       69.60     87.61 o 
  -2  10   3     8133.71     8536.33    415.24 o 
   0  10   3       49.06      101.76     89.87 o 
   2  10   3     5121.63     5193.25    275.82 o 
   4  10   3     2273.59     2679.76    279.44 o 
   6  10   3       46.32       77.88     97.28 o 
   8  10   3     2002.92     2041.33    335.52 o 
  10  10   3      118.33      244.41    186.89 o 
 -11  11   3      725.47      916.70    268.36 o 
  -9  11   3     1447.26     1665.58    320.47 o 
  -7  11   3      514.80      498.16    161.64 o 
  -5  11   3     1687.79     1598.38    245.15 o 
  -3  11   3     1157.73     1093.06    204.88 o 
  -1  11   3      782.84      832.81    178.79 o 
   1  11   3     2931.07     3407.23    399.45 o 
   3  11   3       66.44       53.95    111.59 o 
   5  11   3     1138.16     1242.91    225.11 o 
   7  11   3        6.72       39.62    113.20 o 
   9  11   3      502.26      616.31    232.26 o 
  -8  12   3      208.68      434.33    168.37 o 
  -6  12   3       87.39      102.37    123.37 o 
  -4  12   3       40.73       16.74    100.33 o 
  -2  12   3       15.97      145.55    113.56 o 
   0  12   3       55.99      138.79    149.38 o 
   2  12   3      154.81      220.93    155.74 o 
   4  12   3        6.15       53.35    148.37 o 
   6  12   3       78.19      280.31    149.90 o 
  -5  13   3      715.17      843.14    218.17 o 
  -3  13   3       81.12      149.59    167.39 o 
  -1  13   3     1170.23     1487.70    323.87 o 
   1  13   3      228.18      532.28    224.56 o 
 -20   0   4     2254.17     2347.51    542.83 o 
 -18   0   4      609.77      450.93    251.05 o 
 -16   0   4    20270.39    19499.10   1097.02 o 
 -14   0   4     8376.99     8760.49    876.76 o 
 -12   0   4      152.73      109.62     76.26 o 
 -10   0   4    25193.22    24403.16   1621.85 o 
  -8   0   4    19215.81    20382.97    608.19 o 
  -6   0   4   131240.91   146788.44   1619.95 o 
  -4   0   4    50394.48    48255.61    797.66 o 
  -2   0   4    40320.62    42112.68   1070.02 o 
   0   0   4     4062.77     3421.36    169.76 o 
   2   0   4    40344.29    41491.78   2042.25 o 
   4   0   4    85794.24    88568.11   1382.17 o 
   6   0   4    34305.08    34965.32    691.44 o 
   8   0   4       73.09      105.78     76.07 o 
  10   0   4       76.59       95.04     81.53 o 
  12   0   4     1035.09     1247.42    232.77 o 
  14   0   4     1500.43     1581.08    282.85 o 
  16   0   4     2511.54     2996.44    577.88 o 
 -21   1   4      219.30      449.07    209.78 o 
 -19   1   4        0.98        0.00    120.99 o 
 -17   1   4     1120.88     1272.08    214.02 o 
 -15   1   4     1085.60     1161.74    182.66 o 
 -13   1   4     5617.96     5355.21    258.41 o 
 -11   1   4     6406.56     6603.74    313.91 o 
  -9   1   4    14513.26    14458.15    836.93 o 
  -7   1   4    16794.38    17378.72    715.14 o 
  -5   1   4     1869.52     1697.44     88.66 o 
  -3   1   4    12015.08    11767.77    203.78 o 
  -1   1   4     1784.64     1533.69     53.14 o 
   1   1   4    36788.70    37745.30    897.74 o 
   3   1   4    46395.38    46960.68   1363.15 o 
   5   1   4    13755.05    14517.14    445.71 o 
   7   1   4    12589.04    12796.11    375.53 o 
   9   1   4     2478.04     2419.44    212.21 o 
  11   1   4        2.33        0.00     61.63 o 
  13   1   4     1588.58     1692.94    196.59 o 
  15   1   4      516.03      451.91    188.10 o 
  17   1   4      339.17      358.78    211.98 o 
 -20   2   4      567.32      770.02    248.11 o 
 -18   2   4     2148.16     1857.60    261.38 o 
 -16   2   4     4413.94     4388.16    385.81 o 
 -14   2   4     1577.62     1552.45    283.73 o 
 -12   2   4     1915.81     1860.28    233.53 o 
 -10   2   4    24754.59    25889.86    456.77 o 
  -8   2   4     3443.30     3995.18    205.93 o 
  -6   2   4     6417.21     6473.72    271.29 o 
  -4   2   4    39182.99    41025.53    658.49 o 
  -2   2   4     3264.18     3152.49     84.69 o 
   0   2   4     7793.65     7689.87    136.26 o 
   2   2   4    17263.08    17223.63    495.13 o 
   4   2   4      328.47      413.36     66.78 o 
   6   2   4      496.97      451.61     91.71 o 
   8   2   4      355.08      321.07     93.72 o 
  10   2   4      382.97      340.35    104.07 o 
  12   2   4      593.38      704.58    154.59 o 
  14   2   4      442.31      535.14    131.02 o 
  16   2   4       31.51        0.00    156.52 o 
 -19   3   4        5.77      118.98    147.04 o 
 -17   3   4     5732.19     5236.11    424.75 o 
 -15   3   4      330.17      378.07    153.60 o 
 -13   3   4     2185.20     2120.25    270.74 o 
 -11   3   4     2370.06     2193.44    243.83 o 
  -9   3   4     2742.43     2902.72    123.48 o 
  -7   3   4     2124.79     1980.44    193.93 o 
  -5   3   4      389.94      410.32     96.12 o 
  -3   3   4    26832.30    27354.10    359.36 o 
  -1   3   4    64311.71    66331.14   1125.89 o 
   1   3   4      820.52      932.77     73.69 o 
   3   3   4    17431.49    18009.59    452.57 o 
   5   3   4     2810.03     2752.34    170.33 o 
   7   3   4     2950.20     2899.93    204.95 o 
   9   3   4     9346.93     9691.43    377.04 o 
  11   3   4      153.85      161.64     94.39 o 
  13   3   4     6849.91     7232.63    387.46 o 
  15   3   4       67.17      103.58    152.31 o 
  17   3   4       12.22      187.57    283.25 o 
 -20   4   4     1528.62     1231.54    431.04 o 
 -18   4   4      691.07      768.25    227.93 o 
 -16   4   4      434.04      561.79    185.41 o 
 -14   4   4     8358.55     7961.96    479.63 o 
 -12   4   4     1094.76     1035.46    200.63 o 
 -10   4   4    15493.01    15237.16    563.68 o 
  -8   4   4      339.45      286.95    109.89 o 
  -6   4   4      309.77      290.97     94.57 o 
  -4   4   4    44950.41    48077.45    935.21 o 
  -2   4   4    27402.40    28793.96    375.86 o 
   0   4   4    17980.12    16119.16    272.46 o 
   2   4   4    10137.61     9844.04    225.99 o 
   4   4   4    15813.14    15574.32    347.37 o 
   6   4   4     8218.54     8270.33    317.71 o 
   8   4   4     1152.74     1153.01    163.58 o 
  10   4   4    13897.01    13882.44    481.19 o 
  12   4   4     2854.41     2814.43    274.54 o 
  14   4   4      172.97      155.72    156.06 o 
  16   4   4      472.48      549.46    339.15 o 
 -19   5   4       92.77      169.21    180.93 o 
 -17   5   4     2409.97     2673.43    382.49 o 
 -15   5   4      380.92      411.44    171.39 o 
 -13   5   4     2178.25     1970.21    288.66 o 
 -11   5   4     1790.76     1786.28    252.02 o 
  -9   5   4      184.73      235.86    106.50 o 
  -7   5   4     6267.77     6300.76    494.51 o 
  -5   5   4    22504.50    24356.26    600.96 o 
  -3   5   4    14166.27    13844.39    258.76 o 
  -1   5   4    50411.57    52345.68    849.80 o 
   1   5   4       21.98       42.37     34.47 o 
   3   5   4     5962.67     6080.63    199.30 o 
   5   5   4      234.06      255.15     83.73 o 
   7   5   4     3179.08     2969.13    227.24 o 
   9   5   4    12195.16    12023.95    894.65 o 
  11   5   4     1333.73     1315.18    207.97 o 
  13   5   4     2407.80     2390.63    351.00 o 
  15   5   4       88.94      163.89    230.20 o 
 -18   6   4      820.97     1056.47    287.58 o 
 -16   6   4      579.51      678.60    224.06 o 
 -14   6   4     1982.75     1643.13    295.05 o 
 -12   6   4     1800.73     1517.17    261.57 o 
 -10   6   4     1629.80     1243.76    226.88 o 
  -8   6   4       40.57        0.00     67.93 o 
  -6   6   4      130.48      206.60     78.58 o 
  -4   6   4     3765.16     3551.00    142.41 o 
  -2   6   4      322.34      305.21     59.76 o 
   0   6   4      130.63      118.10     48.30 o 
   2   6   4      458.35      373.51     71.20 o 
   4   6   4     2601.58     2589.73    157.80 o 
   6   6   4      635.96      633.03    131.69 o 
   8   6   4     3042.81     2939.20    254.40 o 
  10   6   4      685.96      911.99    175.10 o 
  12   6   4        0.21       26.50    114.11 o 
  14   6   4      423.14      432.00    210.00 o 
 -17   7   4      403.45      335.02    186.83 o 
 -15   7   4      410.09      584.65    202.62 o 
 -13   7   4     3437.58     3180.74    380.48 o 
 -11   7   4     5969.77     5183.67    402.92 o 
  -9   7   4     7171.23     6683.44    427.19 o 
  -7   7   4     6643.63     6479.07    423.09 o 
  -5   7   4      324.68      288.47     81.36 o 
  -3   7   4     5220.30     5282.96    190.56 o 
  -1   7   4      671.52      790.10     97.46 o 
   1   7   4     2241.48     2330.17    148.48 o 
   3   7   4     7053.84     6520.03    232.21 o 
   5   7   4      633.69      679.76    119.78 o 
   7   7   4     6887.32     6563.93    440.60 o 
   9   7   4     2237.41     2264.86    324.73 o 
  11   7   4        0.68        0.00    107.43 o 
  13   7   4      271.48      399.34    187.73 o 
 -16   8   4     1728.80     2254.45    391.19 o 
 -14   8   4     1553.98     1307.20    280.04 o 
 -12   8   4       90.52       30.69     97.94 o 
 -10   8   4    11491.57    10541.66    572.94 o 
  -8   8   4     5008.02     4691.98    304.44 o 
  -6   8   4    10433.82     9992.96    347.75 o 
  -4   8   4     7578.97     7483.46    290.44 o 
  -2   8   4      799.82      914.83    126.40 o 
   0   8   4     4765.72     4618.88    197.57 o 
   2   8   4     3099.26     3085.60    178.51 o 
   4   8   4    10115.24     9419.47    377.51 o 
   6   8   4     8483.77     8963.46    351.37 o 
   8   8   4      124.14      130.47    129.51 o 
  10   8   4       55.59      181.79    150.65 o 
  12   8   4      351.73      639.67    218.23 o 
 -15   9   4       17.62       72.29    150.68 o 
 -13   9   4     1144.39     1130.29    272.08 o 
 -11   9   4       25.50      128.84    120.38 o 
  -9   9   4      802.09      874.76    224.33 o 
  -7   9   4     6214.80     6263.47    363.53 o 
  -5   9   4        4.34       19.99     95.68 o 
  -3   9   4      189.24      201.72     93.58 o 
  -1   9   4       92.51       78.97     77.35 o 
   1   9   4     1156.82     1034.33    145.94 o 
   3   9   4     8777.27     8724.79    346.09 o 
   5   9   4     4120.05     3731.31    247.21 o 
   7   9   4      455.09      638.32    196.64 o 
   9   9   4      192.45      191.16    160.06 o 
  11   9   4       32.71       39.46    142.56 o 
 -14  10   4       26.14        0.10    148.64 o 
 -12  10   4      373.97      382.91    181.41 o 
 -10  10   4      957.23     1353.84    278.06 o 
  -8  10   4        9.38       56.10     87.05 o 
  -6  10   4      310.53      478.24    141.59 o 
  -4  10   4     3211.23     2455.14    337.20 o 
  -2  10   4       69.89        0.00     82.16 o 
   0  10   4       92.95       81.66     91.80 o 
   2  10   4       96.64       94.19     83.72 o 
   4  10   4       45.05       50.95     92.28 o 
   6  10   4        7.15       55.07     91.14 o 
   8  10   4       57.73      113.74    144.30 o 
  10  10   4       10.64      185.16    171.81 o 
 -11  11   4       82.49      139.62    168.23 o 
  -9  11   4      175.04      190.37    152.39 o 
  -7  11   4      621.28      874.60    192.20 o 
  -5  11   4      964.36      681.75    167.29 o 
  -3  11   4      849.43      862.05    231.10 o 
  -1  11   4      703.19     1130.39    202.86 o 
   1  11   4      302.55      429.37    138.64 o 
   3  11   4      417.47      596.83    211.25 o 
   5  11   4       43.94      152.02    108.86 o 
   7  11   4       23.23      100.51    133.99 o 
  -8  12   4       67.22      153.17    135.57 o 
  -6  12   4       70.99       47.72    115.06 o 
  -4  12   4     4387.06     4343.70    381.09 o 
  -2  12   4      968.95     1369.50    234.51 o 
   0  12   4     6659.76     7706.40    557.48 o 
   2  12   4      551.57      668.08    226.42 o 
   4  12   4        4.02       65.96    168.12 o 
   6  12   4      995.00     1644.55    354.31 o 
  -5  13   4      135.91      238.29    152.57 o 
  -3  13   4      848.48      967.15    225.65 o 
  -1  13   4     2208.55     2293.52    403.57 o 
   1  13   4       19.82      177.65    204.58 o 
 -21   1   5      164.12      318.06    189.36 o 
 -19   1   5     1055.90      997.44    256.79 o 
 -17   1   5      511.20      526.29    170.42 o 
 -15   1   5    11915.07    11582.36    443.00 o 
 -13   1   5      766.33      797.74    123.88 o 
 -11   1   5        2.47       41.08     44.19 o 
  -9   1   5    14536.04    15237.16    452.35 o 
  -7   1   5     1471.93     1276.92     95.14 o 
  -5   1   5    45235.94    46940.15    868.69 o 
  -3   1   5     2516.63     2555.40     89.23 o 
  -1   1   5       62.83       85.27     24.92 o 
   1   1   5     2582.15     2322.93     88.62 o 
   3   1   5    14527.59    15007.85    499.12 o 
   5   1   5    14530.88    14849.36    589.22 o 
   7   1   5      741.42      864.53    129.54 o 
   9   1   5       72.36       61.25     55.90 o 
  11   1   5     4512.29     5177.52    433.87 o 
  13   1   5      222.88      220.72    150.68 o 
  15   1   5     1444.85     1451.78    305.10 o 
 -20   2   5      346.23      406.02    188.16 o 
 -18   2   5     2222.57     2332.54    279.05 o 
 -16   2   5     3268.57     3176.97    345.62 o 
 -14   2   5      593.68      685.29    170.43 o 
 -12   2   5    12523.03    11997.12    493.93 o 
 -10   2   5     3773.61     3894.25    171.65 o 
  -8   2   5    36892.80    39530.40    701.75 o 
  -6   2   5    11606.57    10956.03    224.09 o 
  -4   2   5     5596.72     5900.85    137.68 o 
  -2   2   5    32560.53    32487.87    520.43 o 
   0   2   5    13763.26    14038.90    270.13 o 
   2   2   5     8116.35     7267.39    263.08 o 
   4   2   5    33264.21    33830.70   1090.82 o 
   6   2   5     1065.66     1089.82    136.29 o 
   8   2   5    14737.90    14581.86    564.12 o 
  10   2   5     2491.87     2618.72    241.60 o 
  12   2   5      478.49      584.81    188.83 o 
  14   2   5     2271.68     2114.41    339.13 o 
  16   2   5      350.57      287.19    208.77 o 
 -19   3   5     1349.01     1415.94    366.62 o 
 -17   3   5      608.95      743.41    203.43 o 
 -15   3   5     3770.95     3952.13    355.39 o 
 -13   3   5     2623.33     2632.44    288.63 o 
 -11   3   5     6209.15     5457.30    336.20 o 
  -9   3   5    10463.04    10441.75    426.69 o 
  -7   3   5      152.36      151.77     71.75 o 
  -5   3   5    10346.10     9489.88    213.38 o 
  -3   3   5    30555.47    32116.62    610.71 o 
  -1   3   5    20308.82    20646.09    254.28 o 
   1   3   5    29186.73    29934.16    365.49 o 
   3   3   5       90.92       45.42     38.36 o 
   5   3   5     4120.31     4359.45    218.49 o 
   7   3   5     7726.61     7773.64    320.10 o 
   9   3   5     2423.38     2506.12    229.67 o 
  11   3   5     5270.65     5120.94    315.92 o 
  13   3   5        1.99        0.00     94.64 o 
  15   3   5      575.58      558.23    219.02 o 
 -20   4   5       34.37      158.25    174.24 o 
 -18   4   5       29.08       48.53    136.09 o 
 -16   4   5       63.99       26.32    103.15 o 
 -14   4   5       79.55       86.67    100.82 o 
 -12   4   5      154.81      111.06     98.31 o 
 -10   4   5     3503.02     3498.17    273.99 o 
  -8   4   5       64.21       47.84     69.67 o 
  -6   4   5     3080.93     3420.32    238.04 o 
  -4   4   5     3231.04     3365.84    122.58 o 
  -2   4   5      420.94      454.59     49.15 o 
   0   4   5      875.27      790.11     78.08 o 
   2   4   5      397.11      439.86     66.76 o 
   4   4   5     2153.27     2227.24    155.41 o 
   6   4   5      119.79      139.29     75.36 o 
   8   4   5       88.38       60.40     67.58 o 
  10   4   5      946.12      995.74    175.83 o 
  12   4   5      466.48      441.81    175.69 o 
  14   4   5       25.59       53.05    213.15 o 
 -19   5   5      183.76      192.59    179.75 o 
 -17   5   5      583.79      770.81    217.52 o 
 -15   5   5     5672.01     5106.23    413.64 o 
 -13   5   5     3012.42     2586.17    314.53 o 
 -11   5   5     6117.41     5373.39    368.99 o 
  -9   5   5     1272.90     1238.56    202.70 o 
  -7   5   5      415.73      444.75    125.26 o 
  -5   5   5     1936.42     1846.69     81.88 o 
  -3   5   5    14821.15    14859.12    355.43 o 
  -1   5   5     8447.72     8410.87    265.50 o 
   1   5   5    10306.69    10046.81    249.13 o 
   3   5   5       50.95       32.57     41.72 o 
   5   5   5     5257.54     5575.95    256.38 o 
   7   5   5     1110.63     1458.03    185.62 o 
   9   5   5     6139.59     6170.53    334.59 o 
  11   5   5     3825.32     3897.90    311.51 o 
  13   5   5      140.67       83.37    196.10 o 
  15   5   5      238.73      344.83    293.68 o 
 -18   6   5     1039.33     1419.10    309.30 o 
 -16   6   5      986.56      962.34    243.71 o 
 -14   6   5        8.23       21.95     95.98 o 
 -12   6   5    10065.00     9692.08    531.83 o 
 -10   6   5     1031.70     1253.42    226.23 o 
  -8   6   5     7945.49     6286.55    539.04 o 
  -6   6   5    11989.56    11843.37    404.91 o 
  -4   6   5     1204.01     1084.17    122.54 o 
  -2   6   5    30546.10    30898.46    543.77 o 
   0   6   5     3384.07     3556.37    159.68 o 
   2   6   5     3508.94     3340.79    161.65 o 
   4   6   5    10143.74    10301.90    289.98 o 
   6   6   5        5.95        7.56     69.53 o 
   8   6   5     3827.20     4008.68    282.09 o 
  10   6   5      847.20     1004.45    184.20 o 
  12   6   5       21.55       59.68    198.94 o 
  14   6   5     1315.38     1456.06    464.20 o 
 -17   7   5      625.78      728.25    235.80 o 
 -15   7   5      982.84     1296.41    279.97 o 
 -13   7   5      125.63      162.98    120.22 o 
 -11   7   5       32.01       29.59     91.74 o 
  -9   7   5     6669.65     5798.85    399.90 o 
  -7   7   5     2513.85     2653.98    239.10 o 
  -5   7   5     4326.85     4243.04    219.87 o 
  -3   7   5     1535.05     1673.85    158.32 o 
  -1   7   5       17.92       52.34     48.42 o 
   1   7   5     6273.08     6080.38    222.58 o 
   3   7   5     2232.22     2247.11    162.99 o 
   5   7   5     2466.28     2378.77    199.79 o 
   7   7   5     2731.29     2711.58    259.94 o 
   9   7   5      109.66      109.79    104.28 o 
  11   7   5     1389.49     2027.31    500.20 o 
  13   7   5      176.06      291.78    251.99 o 
 -16   8   5      287.72      273.97    179.24 o 
 -14   8   5       44.04      124.77    131.54 o 
 -12   8   5      885.23      958.06    231.64 o 
 -10   8   5      176.52      199.53    124.57 o 
  -8   8   5      456.96      451.28    129.19 o 
  -6   8   5      122.13      156.31     70.74 o 
  -4   8   5       20.85       27.01     52.64 o 
  -2   8   5       67.53       63.61     55.24 o 
   0   8   5       96.71      132.29     56.65 o 
   2   8   5       14.38       70.02     54.51 o 
   4   8   5       61.72       71.59     61.55 o 
   6   8   5        5.03       59.27     92.33 o 
   8   8   5      227.93      285.21    151.11 o 
  10   8   5       20.31       94.71    144.46 o 
  12   8   5      386.67      482.20    281.36 o 
 -15   9   5      945.46      673.74    243.73 o 
 -13   9   5        3.58      107.64    139.31 o 
 -11   9   5       28.86       69.06    120.53 o 
  -9   9   5     2375.88     2377.59    337.19 o 
  -7   9   5      565.50      675.46    165.55 o 
  -5   9   5     3790.83     3720.80    302.44 o 
  -3   9   5      318.61      406.82    122.66 o 
  -1   9   5      444.85      428.13    126.03 o 
   1   9   5     1385.83     1662.98    184.43 o 
   3   9   5     1685.90     1801.71    196.64 o 
   5   9   5     1677.34     1832.05    207.44 o 
   7   9   5      334.31      448.00    178.02 o 
   9   9   5        1.04      148.55    146.35 o 
  11   9   5      640.11     1040.18    398.83 o 
 -14  10   5      589.12      432.48    219.12 o 
 -12  10   5     2738.69     3279.28    430.92 o 
 -10  10   5        5.72       53.18    125.87 o 
  -8  10   5     4421.45     4564.12    365.66 o 
  -6  10   5     3538.29     3910.23    334.44 o 
  -4  10   5     1927.36     2184.10    264.53 o 
  -2  10   5     6951.65     7007.09    384.54 o 
   0  10   5      502.25      592.54    147.01 o 
   2  10   5     4220.46     4408.85    343.27 o 
   4  10   5     3155.80     3543.65    319.69 o 
   6  10   5      122.70       54.70    113.59 o 
   8  10   5     1855.77     2749.51    395.44 o 
 -11  11   5      610.87      639.57    230.64 o 
  -9  11   5      752.82     1008.71    264.23 o 
  -7  11   5        3.96       32.99     95.47 o 
  -5  11   5     1034.66     1093.70    207.51 o 
  -3  11   5       38.66      128.01     95.37 o 
  -1  11   5      275.91      318.60    127.15 o 
   1  11   5     1166.09     1433.05    231.80 o 
   3  11   5       15.87        0.00    129.82 o 
   5  11   5      659.67      820.53    197.99 o 
   7  11   5     1211.23     1548.37    324.99 o 
  -8  12   5       17.46       73.85    129.63 o 
  -6  12   5        9.43      134.66    122.65 o 
  -4  12   5        9.50        0.00    113.37 o 
  -2  12   5      125.99      242.12    130.08 o 
   0  12   5       61.46       86.20    112.63 o 
   2  12   5       51.80      126.77    151.36 o 
   4  12   5        6.05      101.86    183.36 o 
 -20   0   6     4263.87     4506.50    701.98 o 
 -18   0   6     1986.44     1981.84    454.72 o 
 -16   0   6     3847.21     3223.80    503.98 o 
 -14   0   6       50.50       19.51     70.18 o 
 -12   0   6     2124.45     2438.29    215.42 o 
 -10   0   6    37694.24    37853.02   1410.59 o 
  -8   0   6    31382.27    30872.95   1297.38 o 
  -6   0   6    27099.76    26454.28    500.04 o 
  -4   0   6     5636.50     4822.61    223.61 o 
  -2   0   6     3567.82     3676.29    203.18 o 
   0   0   6     8771.26     8395.51    326.56 o 
   2   0   6    26286.14    29033.65   1399.93 o 
   4   0   6     8342.85     8426.50    300.29 o 
   6   0   6    27813.74    29468.57   1145.81 o 
   8   0   6      290.92      283.25    179.99 o 
  10   0   6     6467.37     6223.08    613.88 o 
  12   0   6     5218.69     5531.52    626.19 o 
  14   0   6      202.52      180.94    228.31 o 
 -21   1   6      525.35      676.87    234.45 o 
 -19   1   6      663.78      827.22    227.33 o 
 -17   1   6     6007.70     5606.34    433.39 o 
 -15   1   6      666.69      689.46    144.12 o 
 -13   1   6     5546.33     5576.71    336.94 o 
 -11   1   6     4371.02     4612.51    206.89 o 
  -9   1   6    10173.54    10562.67    354.77 o 
  -7   1   6    75309.68    79323.57   1733.16 o 
  -5   1   6      322.94      273.26     44.71 o 
  -3   1   6    18776.57    19753.04    426.87 o 
  -1   1   6      168.55      164.44     31.91 o 
   1   1   6       28.79       65.50     46.65 o 
   3   1   6     7228.31     7525.00    260.76 o 
   5   1   6     1082.71     1166.79    130.43 o 
   7   1   6     9097.96     9387.40    312.31 o 
   9   1   6     4371.20     3930.20    338.62 o 
  11   1   6       43.33       34.29    115.05 o 
  13   1   6      531.14      593.62    203.31 o 
  15   1   6       26.01      178.59    184.07 o 
 -20   2   6      104.06      131.38    155.37 o 
 -18   2   6       36.96       55.13    106.06 o 
 -16   2   6      241.53      283.71    142.32 o 
 -14   2   6     1565.05     1572.44    237.27 o 
 -12   2   6      499.95      559.77    142.96 o 
 -10   2   6       68.24      138.63     73.09 o 
  -8   2   6     3429.63     3710.35    235.45 o 
  -6   2   6    13250.67    13756.58    381.32 o 
  -4   2   6     2113.33     1969.57     89.53 o 
  -2   2   6       97.34      115.77     26.32 o 
   0   2   6     4032.58     4062.32    109.60 o 
   2   2   6     7681.80     7279.79    208.61 o 
   4   2   6     4233.38     4321.15    199.81 o 
   6   2   6     4642.39     4892.10    243.08 o 
   8   2   6     2490.96     2399.17    415.88 o 
  10   2   6        6.66        8.71     92.93 o 
  12   2   6     2673.46     2772.01    363.38 o 
  14   2   6        5.81       48.01    142.94 o 
 -21   3   6       85.37       81.13    167.99 o 
 -19   3   6      712.10      777.77    332.52 o 
 -17   3   6     3684.59     3852.91    399.58 o 
 -15   3   6     2877.15     2298.26    543.30 o 
 -13   3   6     5569.81     4964.81    601.56 o 
 -11   3   6     8241.81     7226.56    508.25 o 
  -9   3   6      383.16      266.08     99.17 o 
  -7   3   6     5477.57     5977.97    305.14 o 
  -5   3   6      531.09      547.41     56.76 o 
  -3   3   6     6921.70     6812.67    139.32 o 
  -1   3   6    45362.68    45821.20    931.14 o 
   1   3   6    13988.83    13826.72    255.02 o 
   3   3   6       11.65       13.66     36.33 o 
   5   3   6       67.97       91.01     55.78 o 
   7   3   6       47.70       95.43     71.54 o 
   9   3   6     5429.35     5282.81    428.67 o 
  11   3   6     1919.85     1706.93    294.87 o 
  13   3   6     1246.20     1335.56    283.07 o 
  15   3   6      202.84       67.78    171.03 o 
 -20   4   6      140.42      179.86    173.75 o 
 -18   4   6       85.76       53.03    128.06 o 
 -16   4   6     1969.89     1871.39    303.69 o 
 -14   4   6    24207.72    24271.23    820.18 o 
 -12   4   6     4951.98     4513.72    335.94 o 
 -10   4   6     1161.26     1348.22    209.94 o 
  -8   4   6      161.51      340.62    107.92 o 
  -6   4   6     1405.11     1476.29    185.83 o 
  -4   4   6    60649.66    61007.13   1424.10 o 
  -2   4   6    20176.40    21132.21    400.01 o 
   0   4   6    22529.93    22225.96    346.63 o 
   2   4   6    16082.87    16347.73    312.53 o 
   4   4   6     2408.34     2501.43    168.19 o 
   6   4   6    18945.55    18463.44    713.36 o 
   8   4   6      788.68      781.85    190.69 o 
  10   4   6      266.74      390.24    157.07 o 
  12   4   6     4193.75     4691.39    437.16 o 
  14   4   6       37.12       73.25    156.68 o 
 -19   5   6        3.87        6.09    140.96 o 
 -17   5   6     1752.15     1838.59    320.82 o 
 -15   5   6     3254.11     3024.81    412.57 o 
 -13   5   6     3909.21     3978.92    358.75 o 
 -11   5   6     7419.02     6521.81    405.57 o 
  -9   5   6     2133.14     1800.84    331.57 o 
  -7   5   6     1127.22     1052.66    185.52 o 
  -5   5   6     1464.72     1475.88    135.59 o 
  -3   5   6     1906.82     1931.62     93.80 o 
  -1   5   6    15744.07    14952.82    301.66 o 
   1   5   6     1477.09     1442.20    116.60 o 
   3   5   6     5257.50     4742.12    189.22 o 
   5   5   6     3880.74     3895.32    266.23 o 
   7   5   6     1083.08      979.89    167.24 o 
   9   5   6     1589.41     1830.26    429.15 o 
  11   5   6      155.66      104.21    131.29 o 
  13   5   6     2094.04     2338.04    555.14 o 
 -18   6   6      117.52      222.90    171.42 o 
 -16   6   6       48.42      177.73    131.58 o 
 -14   6   6      364.83      318.77    170.99 o 
 -12   6   6      133.66      100.50    101.42 o 
 -10   6   6        0.54        0.00     69.56 o 
  -8   6   6       64.97       97.39     88.89 o 
  -6   6   6     4728.75     4375.86    280.97 o 
  -4   6   6     4113.75     4369.42    208.96 o 
  -2   6   6     2076.16     2226.11    137.19 o 
   0   6   6     2729.76     2606.33    150.81 o 
   2   6   6     4450.67     4448.83    190.83 o 
   4   6   6      811.43     1023.41    121.27 o 
   6   6   6     3808.38     3885.48    277.74 o 
   8   6   6        6.46        0.00     93.71 o 
  10   6   6      275.78      341.88    160.41 o 
  12   6   6      632.83      812.82    316.41 o 
 -17   7   6     1262.01     1481.04    318.15 o 
 -15   7   6      268.85      334.35    156.71 o 
 -13   7   6     1709.75     1596.16    286.42 o 
 -11   7   6      156.17      148.84    114.14 o 
  -9   7   6      351.81      409.46    151.71 o 
  -7   7   6     7514.37     7292.78    297.10 o 
  -5   7   6     1668.71     1764.14    168.60 o 
  -3   7   6      408.00      412.42     92.43 o 
  -1   7   6      537.45      622.78     91.61 o 
   1   7   6      399.44      356.56     79.90 o 
   3   7   6     5184.39     5156.48    221.16 o 
   5   7   6     3528.55     3681.26    202.68 o 
   7   7   6     4887.55     4486.29    312.59 o 
   9   7   6      509.78      793.87    220.39 o 
  11   7   6      102.99      275.68    253.89 o 
 -16   8   6      126.76      294.19    180.94 o 
 -14   8   6      313.50      264.44    159.83 o 
 -12   8   6      449.75      417.29    163.66 o 
 -10   8   6    13417.10    12863.81   1182.28 o 
  -8   8   6     5009.14     4822.20    303.82 o 
  -6   8   6     6453.22     5967.45    279.67 o 
  -4   8   6     3620.81     3618.23    219.15 o 
  -2   8   6      254.62      238.24     84.94 o 
   0   8   6     8935.55     8619.96    292.53 o 
   2   8   6     3158.19     3262.65    198.59 o 
   4   8   6     2725.28     2575.74    193.43 o 
   6   8   6     5850.51     6157.36    357.29 o 
   8   8   6      151.31      301.25    210.31 o 
  10   8   6     2140.52     2204.46    509.67 o 
 -15   9   6        0.45       57.62    145.89 o 
 -13   9   6       16.23        0.00    138.18 o 
 -11   9   6     3629.05     3445.52    456.14 o 
  -9   9   6     1274.81     1134.75    196.10 o 
  -7   9   6     9246.00     8991.00    433.87 o 
  -5   9   6      313.16      342.38    103.98 o 
  -3   9   6      851.25      808.93    195.18 o 
  -1   9   6      454.70      644.77    148.53 o 
   1   9   6        6.69      110.45     88.95 o 
   3   9   6     1995.53     1884.57    202.62 o 
   5   9   6      704.40      728.34    148.76 o 
   7   9   6      456.25      529.98    196.74 o 
   9   9   6     2365.08     2450.77    533.35 o 
 -14  10   6       46.65       98.19    167.99 o 
 -12  10   6      717.18      739.10    236.71 o 
 -10  10   6      273.89      441.76    176.60 o 
  -8  10   6       43.59       57.22     88.56 o 
  -6  10   6      556.39      639.53    157.13 o 
  -4  10   6      847.47      986.09    187.22 o 
  -2  10   6      121.12      174.35    102.29 o 
   0  10   6      682.97      735.04    167.42 o 
   2  10   6      864.01     1294.54    221.55 o 
   4  10   6        0.80       62.69     91.33 o 
   6  10   6      526.35      760.31    176.08 o 
   8  10   6      288.50      618.61    311.67 o 
 -11  11   6      977.07     1228.80    314.04 o 
  -9  11   6        1.67      110.20    147.67 o 
  -7  11   6      349.45      449.49    152.67 o 
  -5  11   6       43.70       69.10    107.85 o 
  -3  11   6      213.68      311.95    124.83 o 
  -1  11   6     5387.19     5652.83    370.18 o 
   1  11   6      482.38      553.32    165.15 o 
   3  11   6      829.13     1032.10    255.55 o 
   5  11   6        9.09      128.83    165.42 o 
  -8  12   6      131.17      246.20    149.28 o 
  -6  12   6      197.67      320.56    154.06 o 
  -4  12   6     3040.84     3110.99    345.41 o 
  -2  12   6     1765.23     2091.93    293.86 o 
   0  12   6     1556.84     2132.42    295.05 o 
   2  12   6      575.78      968.77    275.51 o 
 -21   1   7     2273.16     2335.56    390.87 o 
 -19   1   7     2694.96     2681.94    383.16 o 
 -17   1   7     1118.58      970.54    220.05 o 
 -15   1   7      446.01      340.22    104.12 o 
 -13   1   7     1326.45     1375.89    200.93 o 
 -11   1   7     8561.40     8704.81    286.00 o 
  -9   1   7    24397.91    24888.07    449.42 o 
  -7   1   7      754.81      993.79    101.85 o 
  -5   1   7    20494.10    21290.43    380.25 o 
  -3   1   7     6782.26     6645.58    204.43 o 
  -1   1   7    19425.04    19347.33    368.71 o 
   1   1   7    16036.96    15060.65    348.76 o 
   3   1   7     5552.91     5533.40    189.40 o 
   5   1   7      211.54      247.20    106.45 o 
   7   1   7     2377.43     2260.57    289.05 o 
   9   1   7      269.12      269.64    137.60 o 
  11   1   7     2324.05     2400.30    344.83 o 
  13   1   7      856.97      795.37    242.22 o 
  15   1   7      148.68      258.96    194.16 o 
 -20   2   7        9.67      163.72    133.11 o 
 -18   2   7     1579.84     1788.07    308.97 o 
 -16   2   7     5223.44     5135.60    386.93 o 
 -14   2   7     1278.02     1145.99    208.72 o 
 -12   2   7     9571.80    10081.65    595.88 o 
 -10   2   7     2000.64     2057.45    220.98 o 
  -8   2   7     5487.31     5545.95    213.19 o 
  -6   2   7    23050.19    23707.84    330.61 o 
  -4   2   7       90.38       85.02     33.13 o 
  -2   2   7    26740.59    27089.77    535.97 o 
   0   2   7    15864.12    16070.57    313.49 o 
   2   2   7    15776.86    15929.90    319.78 o 
   4   2   7    16557.77    15347.74    464.87 o 
   6   2   7      204.63      172.71    105.02 o 
   8   2   7     8422.88     7490.09    517.72 o 
  10   2   7     3040.86     2937.84    654.61 o 
  12   2   7      350.57      370.29    184.47 o 
  14   2   7     3187.02     3644.53    461.19 o 
 -21   3   7        0.23       36.37    162.12 o 
 -19   3   7      226.37      263.36    232.10 o 
 -17   3   7      596.63      527.19    182.72 o 
 -15   3   7    10946.23    10650.88    543.19 o 
 -13   3   7     4266.12     3829.32    308.33 o 
 -11   3   7      763.38      725.69    161.60 o 
  -9   3   7     1920.63     2465.91    230.45 o 
  -7   3   7     1521.97     1413.95    109.19 o 
  -5   3   7    23820.37    23716.16    330.38 o 
  -3   3   7     8808.87     8548.87    178.95 o 
  -1   3   7      156.51      216.68     41.57 o 
   1   3   7       37.28       46.06     32.67 o 
   3   3   7       39.49       41.69     43.08 o 
   5   3   7     3926.27     3615.16    297.28 o 
   7   3   7     4219.58     3851.34    330.87 o 
   9   3   7        5.87       63.99    107.62 o 
  11   3   7       95.99      186.28    135.20 o 
  13   3   7       13.49       87.97    152.66 o 
 -20   4   7       12.54       42.63    219.78 o 
 -18   4   7      132.50      151.15    142.25 o 
 -16   4   7       48.94       41.01    103.11 o 
 -14   4   7      468.19      501.94    160.90 o 
 -12   4   7       57.44        7.73     71.47 o 
 -10   4   7      136.25        0.00     73.69 o 
  -8   4   7      198.89      248.94    100.61 o 
  -6   4   7      185.58      217.62     57.72 o 
  -4   4   7      922.29     1105.17     79.42 o 
  -2   4   7      378.04      340.12     52.77 o 
   0   4   7      716.71      771.25     85.23 o 
   2   4   7        1.89       69.28     40.72 o 
   4   4   7      592.65      719.09    107.61 o 
   6   4   7     2887.06     2901.49    317.88 o 
   8   4   7        8.54        0.00     96.56 o 
  10   4   7      314.15      285.86    150.15 o 
  12   4   7        4.04       85.59    147.34 o 
  14   4   7       44.40      197.10    189.90 o 
 -19   5   7       59.60       71.92    155.80 o 
 -17   5   7       32.59        0.00    114.65 o 
 -15   5   7     5703.31     5310.22    501.62 o 
 -13   5   7     2031.57     1877.73    283.83 o 
 -11   5   7      242.11      230.10    116.19 o 
  -9   5   7      830.94      705.04    174.48 o 
  -7   5   7      204.40      209.64     81.41 o 
  -5   5   7    16410.79    16384.19    384.98 o 
  -3   5   7    17511.23    17447.24    327.65 o 
  -1   5   7      542.11      604.75     83.69 o 
   1   5   7     1411.21     1359.17    118.79 o 
   3   5   7       51.69       81.27     54.36 o 
   5   5   7     3344.58     3515.97    267.76 o 
   7   5   7     6561.52     6194.04    433.74 o 
   9   5   7       21.84       75.44    121.87 o 
  11   5   7       35.57      175.21    143.64 o 
  13   5   7      176.74      218.69    177.94 o 
 -18   6   7      257.20      308.07    192.79 o 
 -16   6   7     1747.41     1625.78    302.73 o 
 -14   6   7      363.38      297.99    144.94 o 
 -12   6   7    10884.89    10771.78    563.60 o 
 -10   6   7     2462.35     2457.25    295.72 o 
  -8   6   7     4461.39     4524.98    270.80 o 
  -6   6   7    10076.48     9983.06    326.32 o 
  -4   6   7     1959.58     2149.76    170.84 o 
  -2   6   7     9709.97     9274.46    304.57 o 
   0   6   7     3219.61     3271.01    166.03 o 
   2   6   7     5610.12     5349.38    214.06 o 
   4   6   7     9864.92    10001.87    345.65 o 
   6   6   7     1767.75     1595.36    274.62 o 
   8   6   7     4738.77     4898.53    406.24 o 
  10   6   7     1740.10     1949.87    325.74 o 
  12   6   7      827.88     1143.44    410.20 o 
 -17   7   7        1.12       54.55    152.97 o 
 -15   7   7      166.17      148.01    127.75 o 
 -13   7   7     2959.22     2827.77    359.85 o 
 -11   7   7      365.08      449.96    156.15 o 
  -9   7   7    24584.83    25506.21    844.63 o 
  -7   7   7        9.55       41.64     57.04 o 
  -5   7   7     1252.00     1263.86    150.88 o 
  -3   7   7      238.99      291.18     87.10 o 
  -1   7   7     1050.95     1063.35    119.19 o 
   1   7   7    11247.05    11246.22    428.54 o 
   3   7   7      729.98      684.16    112.32 o 
   5   7   7       22.19       11.95     84.06 o 
   7   7   7      936.17     1285.59    264.54 o 
   9   7   7       33.46       91.50    121.25 o 
  11   7   7     3402.18     4316.08    699.14 o 
 -16   8   7       39.19       66.63    136.37 o 
 -14   8   7      193.74      249.03    146.71 o 
 -12   8   7      189.66       94.26    105.46 o 
 -10   8   7      299.84      388.07    161.99 o 
  -8   8   7        1.40        0.00     76.34 o 
  -6   8   7      115.28       99.83     73.10 o 
  -4   8   7        4.32       30.83     61.13 o 
  -2   8   7       48.22       36.68     65.76 o 
   0   8   7      148.37      115.86     74.01 o 
   2   8   7      374.31      489.69    102.08 o 
   4   8   7        0.05       37.27     68.38 o 
   6   8   7        5.47       63.72    118.34 o 
   8   8   7        0.04      116.34    145.47 o 
  10   8   7       51.93      380.83    258.62 o 
 -15   9   7      607.81      618.63    221.93 o 
 -13   9   7        4.23        4.80    125.83 o 
 -11   9   7     1426.12     1292.76    276.07 o 
  -9   9   7     2597.31     2685.36    282.94 o 
  -7   9   7      243.01      364.29    106.60 o 
  -5   9   7     1198.36     1308.34    176.69 o 
  -3   9   7      688.90      927.20    151.32 o 
  -1   9   7      255.61      501.37    139.97 o 
   1   9   7     4950.70     4675.20    309.20 o 
   3   9   7      251.16      242.71    104.18 o 
   5   9   7      707.23      835.94    228.13 o 
   9   9   7      346.19      328.73    297.46 o 
 -14  10   7      146.42      112.54    194.56 o 
 -12  10   7      813.36     1083.38    280.01 o 
 -10  10   7      107.21      186.99    150.52 o 
  -8  10   7     1223.28     1172.86    264.37 o 
  -6  10   7     1758.34     1776.46    249.28 o 
  -4  10   7      673.04      810.72    173.93 o 
  -2  10   7     2436.95     2861.18    290.70 o 
   0  10   7      712.40      902.48    190.63 o 
   2  10   7      588.39      581.94    162.21 o 
   4  10   7     1130.85     1165.13    209.44 o 
   6  10   7      275.16      475.56    287.04 o 
 -11  11   7        3.85       53.09    139.45 o 
  -9  11   7      752.20      894.04    255.57 o 
  -7  11   7      207.12      409.47    197.05 o 
  -5  11   7     1474.94     1709.85    259.32 o 
  -3  11   7     1503.89     1482.79    234.35 o 
  -1  11   7      196.89      277.83    135.67 o 
   1  11   7     1385.09     1650.75    254.37 o 
   3  11   7       30.93       22.13    149.31 o 
  -8  12   7        4.19      139.41    146.92 o 
  -6  12   7       49.85      223.13    174.59 o 
  -4  12   7        3.44      115.01    122.62 o 
  -2  12   7      257.37      280.75    156.91 o 
   0  12   7       82.16      257.37    152.73 o 
 -20   0   8     8204.17     8015.44    821.34 o 
 -18   0   8      149.97      227.36    187.57 o 
 -16   0   8       94.83      214.10    163.89 o 
 -14   0   8    13804.27    14017.79    840.29 o 
 -12   0   8     4117.02     3705.34    588.77 o 
 -10   0   8    17544.51    16655.86    495.84 o 
  -8   0   8     3082.58     3349.98    208.88 o 
  -6   0   8      299.37      459.93     78.19 o 
  -4   0   8    68053.49    73375.24   2584.82 o 
  -2   0   8    16210.56    15900.24    570.30 o 
   0   0   8    18926.87    19139.43    575.28 o 
   2   0   8      790.38      834.95    163.99 o 
   4   0   8      540.37      475.56    202.73 o 
   6   0   8    15395.86    15669.95    912.29 o 
   8   0   8     5881.07     5411.21    579.77 o 
  10   0   8     3825.35     3548.74    563.67 o 
  12   0   8     1378.50     1558.37    441.46 o 
  14   0   8      100.27      163.89    277.57 o 
 -21   1   8      419.43      407.56    192.34 o 
 -19   1   8     1748.00     1486.50    296.02 o 
 -17   1   8     1651.26     1651.28    283.42 o 
 -15   1   8     3773.73     3307.86    338.40 o 
 -13   1   8      299.68      357.77    118.65 o 
 -11   1   8     1410.10     1133.03    174.65 o 
  -9   1   8     1133.15     1297.88    128.02 o 
  -7   1   8    20114.97    19713.72    328.40 o 
  -5   1   8    17036.14    16635.85    284.17 o 
  -3   1   8    10080.44    10395.87    259.93 o 
  -1   1   8     2728.40     2557.78    149.40 o 
   1   1   8        5.76       24.32     38.98 o 
   3   1   8      347.84      283.30     76.21 o 
   5   1   8     4299.00     3808.35    312.97 o 
   7   1   8      784.57      709.70    189.06 o 
   9   1   8     5422.46     5192.62    475.09 o 
  11   1   8      172.24      260.62    154.79 o 
  13   1   8       50.25       95.88    157.31 o 
 -20   2   8      123.47      204.80    146.71 o 
 -18   2   8      644.36      476.36    174.45 o 
 -16   2   8     1412.56     1356.87    251.01 o 
 -14   2   8     5500.68     5243.82    467.99 o 
 -12   2   8     7671.09     7468.94    434.83 o 
 -10   2   8     6982.51     7165.34    362.70 o 
  -8   2   8     5946.55     6126.21    224.02 o 
  -6   2   8    15516.31    15540.42    329.08 o 
  -4   2   8     2478.46     2497.02    115.58 o 
  -2   2   8     5767.35     5698.58    211.19 o 
   0   2   8     2070.75     1990.37    153.44 o 
   2   2   8     1516.42     1459.42    148.30 o 
   4   2   8      410.21      462.90    114.36 o 
   6   2   8        3.69        0.11     89.02 o 
   8   2   8      310.70      309.89    146.24 o 
  10   2   8        3.02        0.00    104.09 o 
  12   2   8      451.42      580.57    219.69 o 
 -21   3   8      146.03      166.71    183.83 o 
 -19   3   8      115.57      127.89    192.31 o 
 -17   3   8     1738.62     1844.09    299.25 o 
 -15   3   8     1110.45     1070.11    224.36 o 
 -13   3   8     3478.65     3235.07    302.44 o 
 -11   3   8     5200.07     5399.01    342.38 o 
  -9   3   8      926.24      884.11    168.39 o 
  -7   3   8     5236.92     5166.53    167.20 o 
  -5   3   8       27.67       52.84     33.33 o 
  -3   3   8      547.55      729.68     77.62 o 
  -1   3   8    12767.76    12823.80    316.69 o 
   1   3   8     3597.17     3366.53    192.53 o 
   3   3   8    13934.85    12808.69    443.88 o 
   5   3   8     3543.51     3331.59    273.38 o 
   7   3   8       40.33       50.81     95.81 o 
   9   3   8     1163.35     1521.70    288.38 o 
  11   3   8        8.37       60.17    129.73 o 
  13   3   8        9.34      131.73    179.07 o 
 -20   4   8     1092.29     1151.97    413.04 o 
 -18   4   8      565.91      798.69    227.48 o 
 -16   4   8      659.56      705.69    203.91 o 
 -14   4   8    11351.50    10685.56    550.81 o 
 -12   4   8       19.79       14.77     76.59 o 
 -10   4   8     9084.36     8591.54    907.08 o 
  -8   4   8    11223.82    11746.32    322.96 o 
  -6   4   8       35.70        2.43     39.65 o 
  -4   4   8    12440.03    12004.21    241.42 o 
  -2   4   8       14.32       41.52     34.45 o 
   0   4   8    10688.29    10619.94    253.13 o 
   2   4   8    19217.00    18634.32    529.19 o 
   4   4   8     6161.68     5937.56    321.95 o 
   6   4   8     3975.64     3900.61    365.68 o 
   8   4   8       67.28       42.92    111.98 o 
  10   4   8      477.64      681.16    212.76 o 
  12   4   8     2706.74     3467.04    450.75 o 
 -19   5   8      214.42      459.17    215.12 o 
 -17   5   8     2158.27     2054.01    334.69 o 
 -15   5   8      229.89      215.66    134.05 o 
 -13   5   8     3541.07     3622.88    361.62 o 
 -11   5   8    13484.48    12857.12    572.99 o 
  -9   5   8      559.10      629.40    165.49 o 
  -7   5   8     8040.59     7562.82    329.94 o 
  -5   5   8        1.99       13.54     43.69 o 
  -3   5   8      611.77      665.94     86.46 o 
  -1   5   8    11355.96    11241.33    292.80 o 
   1   5   8     2337.49     2488.43    177.84 o 
   3   5   8     8030.18     7365.16    356.43 o 
   5   5   8      222.01      403.92    125.08 o 
   7   5   8      278.35      358.41    166.80 o 
   9   5   8      316.99      474.73    179.46 o 
  11   5   8       66.06      166.47    160.56 o 
 -18   6   8      237.74      404.73    205.22 o 
 -16   6   8      491.23      531.92    188.85 o 
 -14   6   8      248.34      333.83    157.15 o 
 -12   6   8     2028.23     2138.06    305.94 o 
 -10   6   8      647.93      857.84    197.39 o 
  -8   6   8      329.21      251.33    102.72 o 
  -6   6   8     1352.85     1305.38    151.42 o 
  -4   6   8      513.25      545.91    103.12 o 
  -2   6   8      450.62      431.10     80.88 o 
   0   6   8     2222.52     2109.10    153.44 o 
   2   6   8      928.77      947.08    165.26 o 
   4   6   8       35.32       97.93     89.53 o 
   6   6   8       28.94       75.71    121.27 o 
   8   6   8       31.72       62.03    120.38 o 
  10   6   8       64.34      196.43    157.25 o 
 -17   7   8     1681.17     1714.51    342.21 o 
 -15   7   8      103.75      190.06    147.38 o 
 -13   7   8        2.89       61.93    108.73 o 
 -11   7   8       15.41       52.04    104.76 o 
  -9   7   8     2440.35     2376.56    251.81 o 
  -7   7   8    12348.32    12186.32    565.92 o 
  -5   7   8     6834.27     6472.27    281.66 o 
  -3   7   8     3449.08     3496.91    216.67 o 
  -1   7   8     2835.90     2825.13    205.77 o 
   1   7   8        1.19       10.67     63.37 o 
   3   7   8     2226.35     2262.53    246.28 o 
   5   7   8      505.53      650.31    162.60 o 
   7   7   8       62.22       92.69    129.87 o 
   9   7   8     2377.45     2533.65    414.93 o 
 -16   8   8      100.61      184.05    171.03 o 
 -14   8   8     1763.32     1848.34    328.46 o 
 -12   8   8      459.14      346.04    160.11 o 
 -10   8   8     1456.69     1610.02    234.23 o 
  -8   8   8     3641.01     3610.48    315.10 o 
  -6   8   8     1041.63     1220.07    167.46 o 
  -4   8   8     8670.19     8630.19    339.07 o 
  -2   8   8     3536.38     3907.04    235.99 o 
   0   8   8      651.54      742.15    134.06 o 
   2   8   8      823.25     1023.58    185.40 o 
   4   8   8      112.91      207.41    120.68 o 
   6   8   8     2036.40     2295.89    346.04 o 
   8   8   8     2552.90     2856.58    405.46 o 
 -15   9   8        5.12       85.49    158.19 o 
 -13   9   8      109.39      185.02    158.74 o 
 -11   9   8     1921.33     2192.52    278.75 o 
  -9   9   8      509.46      581.75    152.88 o 
  -7   9   8     3987.32     4297.01    278.03 o 
  -5   9   8     1166.65     1316.37    176.07 o 
  -3   9   8     3363.22     3437.36    255.71 o 
  -1   9   8     2264.33     2613.57    230.14 o 
   1   9   8      335.48      386.30    134.58 o 
   3   9   8      436.65      586.08    159.62 o 
   5   9   8      481.33      558.80    195.14 o 
   7   9   8     1071.39     1517.64    446.20 o 
 -12  10   8      212.59      490.42    204.55 o 
 -10  10   8     1163.34     1120.90    266.84 o 
  -8  10   8      417.02      489.71    148.85 o 
  -6  10   8      627.45      774.93    178.89 o 
  -4  10   8      388.09      454.81    141.12 o 
  -2  10   8      482.50      490.58    147.97 o 
   0  10   8      200.53      444.13    149.57 o 
   2  10   8       77.46      336.31    223.57 o 
   4  10   8      143.34      183.78    221.68 o 
   6  10   8      150.97      381.78    257.68 o 
 -11  11   8     1003.73     1133.49    307.47 o 
  -9  11   8       20.08       97.59    155.36 o 
  -7  11   8      295.35      581.05    181.26 o 
  -5  11   8       12.71       79.12    106.50 o 
  -3  11   8      767.60      727.23    190.45 o 
  -1  11   8     1672.18     1597.50    251.25 o 
   1  11   8      153.16       94.73    223.57 o 
   3  11   8     1210.16     1447.54    438.62 o 
  -6  12   8       74.98      181.17    147.73 o 
  -4  12   8      416.32      771.60    204.94 o 
  -2  12   8        5.15      125.26    148.85 o 
 -21   1   9      268.50      329.55    193.46 o 
 -19   1   9      273.98      483.67    192.34 o 
 -17   1   9      723.52      809.22    210.85 o 
 -15   1   9       15.90        2.47     90.04 o 
 -13   1   9    12490.77    11631.56    407.85 o 
 -11   1   9     1327.22     1579.00    206.91 o 
  -9   1   9     4289.17     4483.11    213.17 o 
  -7   1   9     1690.39     1719.87    114.68 o 
  -5   1   9      552.45      555.94     58.86 o 
  -3   1   9    14328.77    13623.18    425.37 o 
  -1   1   9     2513.62     2348.49    169.43 o 
   1   1   9     1148.79     1035.35    132.00 o 
   3   1   9      313.34      310.23     81.54 o 
   5   1   9      926.19     1015.63    214.71 o 
   7   1   9     7858.95     8030.55    502.12 o 
   9   1   9      429.21      332.50    153.36 o 
  11   1   9      597.22      589.60    219.25 o 
  13   1   9       23.18      107.71    177.42 o 
 -20   2   9        1.82       66.45    140.41 o 
 -18   2   9     2166.34     1642.16    296.98 o 
 -16   2   9     4394.44     4140.82    512.51 o 
 -14   2   9     3336.79     3423.15    307.28 o 
 -12   2   9    18103.08    19028.73    801.45 o 
 -10   2   9     2816.34     2641.14    232.77 o 
  -8   2   9     7940.28     8349.33    227.06 o 
  -6   2   9    25399.28    25380.44    461.14 o 
  -4   2   9     1224.85     1351.68     99.13 o 
  -2   2   9    18049.07    18171.79    403.81 o 
   0   2   9     5115.09     4913.28    224.53 o 
   2   2   9     3573.83     3251.44    201.71 o 
   4   2   9     6368.17     5942.10    327.15 o 
   6   2   9     1290.45     1379.53    259.60 o 
   8   2   9     2058.75     2355.14    342.78 o 
  10   2   9     2218.45     2524.88    376.99 o 
  12   2   9      531.42      313.24    192.97 o 
 -19   3   9     4374.12     4595.55    680.19 o 
 -17   3   9     1467.39     1260.75    261.51 o 
 -15   3   9     1899.80     1804.17    279.81 o 
 -13   3   9      155.45      151.62    105.58 o 
 -11   3   9      489.34      557.71    155.61 o 
  -9   3   9    11381.07    11729.88    379.18 o 
  -7   3   9     7597.38     7443.91    253.59 o 
  -5   3   9     4942.80     5336.13    211.42 o 
  -3   3   9     2905.74     2966.07    139.48 o 
  -1   3   9       17.58       73.05     49.84 o 
   1   3   9    14393.28    14010.15    389.17 o 
   3   3   9     5970.48     5364.99    307.65 o 
   5   3   9     3533.22     3203.34    287.62 o 
   7   3   9     1154.55     1157.20    248.52 o 
   9   3   9        4.54      109.56    129.10 o 
  11   3   9     1071.78     1424.20    314.21 o 
 -20   4   9      108.33      325.89    272.83 o 
 -18   4   9       12.50        0.00    124.15 o 
 -16   4   9        0.06       86.14    115.17 o 
 -14   4   9        0.10        8.75     80.47 o 
 -12   4   9     1879.46     1796.64    259.77 o 
 -10   4   9      407.57      530.14    147.03 o 
  -8   4   9      223.01      179.53     71.24 o 
  -6   4   9       74.03      125.45     56.49 o 
  -4   4   9      166.49      228.77     58.24 o 
  -2   4   9        1.06       50.60     49.94 o 
   0   4   9        0.76        0.00     51.73 o 
   2   4   9       82.12      160.31     90.75 o 
   4   4   9       87.90      117.89     92.29 o 
   6   4   9        3.89       89.60    118.29 o 
   8   4   9      186.56      180.78    136.37 o 
  10   4   9       36.76      188.23    157.94 o 
  12   4   9      185.79      271.51    205.73 o 
 -19   5   9     3739.85     3500.42    644.19 o 
 -17   5   9      714.34      555.27    195.02 o 
 -15   5   9      341.28      168.91    129.82 o 
 -13   5   9        2.57       25.93     95.62 o 
 -11   5   9      182.26      164.38    108.78 o 
  -9   5   9     8348.35     7853.55    359.48 o 
  -7   5   9    10864.57    10366.31    396.44 o 
  -5   5   9     3081.14     2744.27    222.90 o 
  -3   5   9     2215.55     2347.48    144.11 o 
  -1   5   9       99.46      100.60     74.28 o 
   1   5   9     7863.38     7219.37    350.96 o 
   3   5   9     3558.09     3574.12    283.63 o 
   5   5   9     3332.44     3284.72    301.96 o 
   7   5   9     1065.64     1149.38    250.62 o 
   9   5   9      138.60      239.34    159.88 o 
  11   5   9      652.53      705.76    258.80 o 
 -18   6   9     1438.37     1623.45    339.57 o 
 -16   6   9     3391.16     3552.82    414.59 o 
 -14   6   9       17.67       13.24    101.97 o 
 -12   6   9     3782.31     3516.53    505.88 o 
 -10   6   9     1807.85     1631.55    216.07 o 
  -8   6   9      340.47      357.46    116.27 o 
  -6   6   9    15748.11    15772.89    503.07 o 
  -4   6   9      658.83      700.79    119.36 o 
  -2   6   9     8517.79     8035.84    295.23 o 
   0   6   9     3339.70     3393.05    270.00 o 
   2   6   9      984.67     1003.06    177.30 o 
   4   6   9     4175.90     4251.60    323.26 o 
   6   6   9       39.00      103.89    116.52 o 
   8   6   9      157.17      249.32    164.11 o 
  10   6   9     1345.88     1992.17    374.77 o 
 -17   7   9      385.85      332.31    196.87 o 
 -15   7   9      866.40      938.12    248.52 o 
 -13   7   9     1968.68     2156.37    322.81 o 
 -11   7   9      177.44      261.34    110.70 o 
  -9   7   9     2313.11     2599.17    267.35 o 
  -7   7   9      796.06      600.01    143.54 o 
  -5   7   9     2526.83     2146.86    193.34 o 
  -3   7   9     4345.44     4514.80    294.33 o 
  -1   7   9     1593.33     1593.53    260.73 o 
   1   7   9     3883.19     3489.62    282.80 o 
   3   7   9       19.32        0.00     90.27 o 
   5   7   9      429.13      443.29    145.56 o 
   7   7   9      709.99      913.34    245.15 o 
   9   7   9      528.11      656.39    240.76 o 
 -16   8   9        3.05      143.05    174.17 o 
 -14   8   9       31.68       67.14    139.70 o 
 -12   8   9       29.61       52.01    105.20 o 
 -10   8   9     2096.75     2096.71    262.16 o 
  -8   8   9       75.87      162.89    104.47 o 
  -6   8   9      768.59      779.74    143.10 o 
  -4   8   9        0.35       38.09     70.41 o 
  -2   8   9      272.39      233.29    105.15 o 
   0   8   9       95.79      260.23    144.18 o 
   2   8   9        4.20      152.21    112.43 o 
   4   8   9       72.85      115.86    114.72 o 
   6   8   9      128.96      218.97    163.43 o 
   8   8   9       52.26      172.22    183.78 o 
 -15   9   9      682.38      922.36    272.56 o 
 -13   9   9     1378.43     1656.50    269.82 o 
 -11   9   9      277.14      336.24    143.79 o 
  -9   9   9      542.38      491.98    145.75 o 
  -7   9   9        3.34       27.67     81.23 o 
  -5   9   9     1692.74     1969.58    211.53 o 
  -3   9   9     2286.53     2466.92    271.09 o 
  -1   9   9     2838.91     2304.58    334.43 o 
   1   9   9      980.90      999.93    235.05 o 
   3   9   9      155.11       85.59    129.71 o 
   5   9   9      211.45      443.25    197.88 o 
 -12  10   9     2852.65     2912.51    432.64 o 
 -10  10   9      859.85      939.76    350.52 o 
  -8  10   9      525.42      579.81    199.89 o 
  -6  10   9     1501.28     1819.49    258.10 o 
  -4  10   9      897.92      928.69    187.97 o 
  -2  10   9     1127.65     1367.96    410.20 o 
   0  10   9     1541.98     1594.37    432.93 o 
   2  10   9       33.20       93.79    222.62 o 
   4  10   9     2352.23     2239.51    529.56 o 
  -9  11   9     1073.98     1282.70    439.57 o 
  -7  11   9      188.49      326.48    147.02 o 
  -5  11   9      758.73      877.04    205.60 o 
  -3  11   9      386.97      468.52    200.57 o 
  -1  11   9        9.04        0.00    198.94 o 
   1  11   9      637.82      684.93    354.31 o 
 -20   0  10      146.75      280.41    237.78 o 
 -18   0  10      885.42      813.77    302.20 o 
 -16   0  10     7757.03     6219.29    628.09 o 
 -14   0  10     9332.67    10418.85    730.40 o 
 -12   0  10     1503.62     1382.17    305.99 o 
 -10   0  10      945.10     1177.38    176.84 o 
  -8   0  10      613.26      577.26    104.73 o 
  -6   0  10    21385.15    22679.29   1540.37 o 
  -4   0  10    37734.09    37989.56   2168.46 o 
  -2   0  10    26653.99    25804.46    724.04 o 
   0   0  10     2184.46     1909.12    245.50 o 
   2   0  10      870.45     1065.84    207.45 o 
   4   0  10       96.95       30.31    122.21 o 
   6   0  10     2068.84     2205.41    458.51 o 
   8   0  10     3304.04     3967.46    614.82 o 
  10   0  10      391.63      443.36    274.73 o 
  12   0  10     1093.14     1709.95    500.20 o 
 -21   1  10      564.99      770.95    261.04 o 
 -19   1  10       26.95       88.77    111.41 o 
 -17   1  10     4710.17     4647.09    397.79 o 
 -15   1  10      256.38      419.51    147.95 o 
 -13   1  10     1036.09     1274.82    168.95 o 
 -11   1  10        6.77       19.10     59.42 o 
  -9   1  10        1.16       26.99     38.75 o 
  -7   1  10     1350.59     1420.09     98.19 o 
  -5   1  10    11741.36    11683.79    329.03 o 
  -3   1  10     3175.39     3104.43    179.13 o 
  -1   1  10     7383.60     6764.17    269.93 o 
   1   1  10      525.10      506.79    104.99 o 
   3   1  10     1716.97     1595.25    205.55 o 
   5   1  10      577.64      497.61    173.08 o 
   7   1  10      586.89      700.95    197.52 o 
   9   1  10     1598.69     1978.48    342.28 o 
  11   1  10      966.17      981.54    272.20 o 
 -20   2  10     1179.13     1313.54    321.15 o 
 -18   2  10      753.42      837.16    217.33 o 
 -16   2  10      549.51      636.67    189.65 o 
 -14   2  10      881.86      786.31    193.93 o 
 -12   2  10      620.06      609.70    164.11 o 
 -10   2  10      203.93      186.68     70.14 o 
  -8   2  10      167.66      185.97     63.55 o 
  -6   2  10       61.14      107.14     53.79 o 
  -4   2  10      836.56      932.51    121.91 o 
  -2   2  10     2301.57     2197.10    166.98 o 
   0   2  10      242.34      186.81     71.95 o 
   2   2  10        4.23       21.74     54.26 o 
   4   2  10      219.13      291.83    110.84 o 
   6   2  10     1420.95     1503.04    287.87 o 
   8   2  10       53.96      142.71    124.09 o 
  10   2  10       36.27       26.50    130.90 o 
 -19   3  10      227.72      340.10    266.20 o 
 -17   3  10      395.32      188.52    173.36 o 
 -15   3  10      789.64      620.27    185.42 o 
 -13   3  10      462.50      524.90    163.70 o 
 -11   3  10    19728.79    19607.93    660.79 o 
  -9   3  10      124.29      169.02     68.87 o 
  -7   3  10    12907.00    13131.41    347.63 o 
  -5   3  10     4316.24     4016.45    195.69 o 
  -3   3  10     2990.93     2883.91    181.59 o 
  -1   3  10     2943.16     2798.02    194.21 o 
   1   3  10      501.45      465.99    104.08 o 
   3   3  10     9869.03     9328.25    423.14 o 
   5   3  10     4104.11     4577.94    388.38 o 
   7   3  10        1.34       55.78    109.12 o 
   9   3  10      484.69      625.05    215.86 o 
  11   3  10       13.36       90.35    198.47 o 
 -20   4  10     3017.15     3421.79    648.93 o 
 -18   4  10     1852.43     2357.11    352.09 o 
 -16   4  10       17.40       75.71    117.86 o 
 -14   4  10     3592.14     3456.43    358.32 o 
 -12   4  10     5152.66     4455.80    494.04 o 
 -10   4  10    19464.64    19140.38    555.96 o 
  -8   4  10    27016.90    28072.79    532.06 o 
  -6   4  10     1496.27     1484.47    145.33 o 
  -4   4  10    10853.62     9770.07    483.39 o 
  -2   4  10      366.75      386.67     90.25 o 
   0   4  10    10112.73     9558.66    334.43 o 
   2   4  10    10454.82    10289.48    448.04 o 
   4   4  10      402.84      273.67    117.28 o 
   6   4  10     2864.74     3458.98    399.22 o 
   8   4  10      669.63      942.62    248.86 o 
  10   4  10       18.08      108.22    179.29 o 
 -19   5  10      133.86      188.12    169.59 o 
 -17   5  10      398.47      499.05    194.33 o 
 -15   5  10        7.15      102.77    120.58 o 
 -13   5  10       75.87      254.33    149.05 o 
 -11   5  10    10029.46     9892.40    428.54 o 
  -9   5  10       42.75      125.04     87.50 o 
  -7   5  10     2225.08     2272.82    225.04 o 
  -5   5  10      126.83       33.05     96.79 o 
  -3   5  10      195.57      234.38     92.52 o 
  -1   5  10     5936.84     5841.31    316.75 o 
   1   5  10      360.69      581.36    144.45 o 
   3   5  10     5229.55     5187.16    335.40 o 
   5   5  10     2407.71     1976.38    259.54 o 
   7   5  10     1478.05     1495.67    298.89 o 
   9   5  10     1277.92     1626.92    336.37 o 
 -18   6  10        1.60      119.65    163.06 o 
 -16   6  10      458.29      508.91    199.18 o 
 -14   6  10     1463.14     1573.41    291.61 o 
 -12   6  10      314.04      399.52    132.96 o 
 -10   6  10      276.23      325.52    117.09 o 
  -8   6  10     3060.00     3340.88    279.78 o 
  -6   6  10      461.44      360.33    116.29 o 
  -4   6  10      293.40      338.49    141.33 o 
  -2   6  10     1569.79     1540.23    265.11 o 
   0   6  10      850.03     1010.68    181.80 o 
   2   6  10      388.17      416.12    138.79 o 
   4   6  10      476.81      453.30    141.92 o 
   6   6  10      516.22      618.87    208.53 o 
   8   6  10      288.34      412.57    202.30 o 
 -17   7  10     2322.45     2880.36    426.69 o 
 -15   7  10      330.74      368.81    186.26 o 
 -13   7  10      631.00      819.09    219.32 o 
 -11   7  10      702.94      769.38    169.31 o 
  -9   7  10       75.16       50.85     90.33 o 
  -7   7  10      151.21      240.71    110.25 o 
  -5   7  10     2854.73     2578.20    331.57 o 
  -3   7  10     2281.29     2628.63    401.67 o 
  -1   7  10     2845.90     3261.31    369.97 o 
   1   7  10     1409.79     1340.56    212.88 o 
   3   7  10        1.02       50.24    100.98 o 
   5   7  10      525.41      520.31    161.22 o 
   7   7  10      235.47      369.79    184.33 o 
 -16   8  10     1325.02     1364.04    323.97 o 
 -14   8  10     5142.03     5704.31    397.26 o 
 -12   8  10       51.67      151.08    109.37 o 
 -10   8  10      262.58      323.15    127.30 o 
  -8   8  10      382.83      391.50    134.56 o 
  -6   8  10     1866.54     1743.42    234.24 o 
  -4   8  10     8177.03     8638.43    640.40 o 
  -2   8  10     2741.78     2750.51    350.34 o 
   0   8  10      323.97      335.14    150.65 o 
   2   8  10     1782.61     1833.75    311.43 o 
   4   8  10        2.30       53.32    105.62 o 
   6   8  10     1992.58     2525.87    489.77 o 
 -13   9  10      253.25      346.38    162.02 o 
 -11   9  10       37.31      108.11    108.21 o 
  -9   9  10       10.02       20.20     96.57 o 
  -7   9  10      704.29      840.68    181.11 o 
  -5   9  10     2219.12     2245.31    337.79 o 
  -3   9  10     1486.75     1878.86    323.41 o 
  -1   9  10     1393.60     1713.33    305.38 o 
   1   9  10       67.91       13.42    120.42 o 
   3   9  10       83.84      113.94    165.60 o 
   5   9  10      217.77      479.55    217.56 o 
 -12  10  10       14.16      148.42    148.78 o 
 -10  10  10       29.62       32.30    132.68 o 
  -8  10  10      173.42      155.81    131.70 o 
  -6  10  10       47.33       95.68    192.31 o 
  -4  10  10       29.09       27.47    200.84 o 
  -2  10  10      167.61      126.00    203.68 o 
   0  10  10      138.80      336.31    266.20 o 
   2  10  10       73.39        1.89    226.41 o 
  -7  11  10     1842.78     1936.43    364.91 o 
  -5  11  10       92.31      175.26    268.10 o 
  -3  11  10        0.78        0.00    197.99 o 
  -1  11  10      126.63      397.88    323.04 o 
 -19   1  11     1484.73     1602.68    312.12 o 
 -17   1  11     1314.86     1153.69    236.50 o 
 -15   1  11     6872.59     6833.58    439.77 o 
 -13   1  11     3468.94     2773.00    286.62 o 
 -11   1  11      900.78     1056.64    119.93 o 
  -9   1  11     4658.69     4524.25    217.51 o 
  -7   1  11     2732.90     2470.02    177.02 o 
  -5   1  11     4563.11     4697.78    224.47 o 
  -3   1  11    12327.20    10907.01    723.39 o 
  -1   1  11       43.18       89.65     60.08 o 
   1   1  11     4430.54     3988.56    232.02 o 
   3   1  11     2583.78     2386.10    257.51 o 
   5   1  11     2920.77     2765.72    357.77 o 
   7   1  11     2060.92     2255.61    355.20 o 
   9   1  11       33.05       18.21    137.93 o 
 -20   2  11      104.37      152.44    160.84 o 
 -18   2  11      319.15      316.14    181.42 o 
 -16   2  11     5440.94     4868.59    397.11 o 
 -14   2  11     2001.04     1832.16    381.78 o 
 -12   2  11     2965.50     3364.66    292.01 o 
 -10   2  11     3073.05     3022.81    201.73 o 
  -8   2  11     1314.25     1547.37    183.97 o 
  -6   2  11    15299.14    14731.42    386.89 o 
  -4   2  11     5084.99     4806.74    229.69 o 
  -2   2  11     6306.20     5990.42    264.41 o 
   0   2  11     3504.57     3427.53    223.04 o 
   2   2  11      709.87      675.99    126.99 o 
   4   2  11     6363.58     6132.70    363.10 o 
   6   2  11      383.05      444.08    176.65 o 
   8   2  11      386.16      547.31    206.72 o 
  10   2  11      856.93      891.04    264.90 o 
 -19   3  11     1728.39     1959.80    426.30 o 
 -17   3  11      737.18      747.45    305.99 o 
 -15   3  11       87.82       28.34    107.31 o 
 -13   3  11      339.71      420.12    150.11 o 
 -11   3  11     4139.35     4178.45    232.54 o 
  -9   3  11     4696.10     4673.98    276.64 o 
  -7   3  11      250.10      196.54     89.06 o 
  -5   3  11     1463.14     1446.30    151.20 o 
  -3   3  11     2373.01     2497.54    192.98 o 
  -1   3  11      980.30      964.93    140.41 o 
   1   3  11     5338.32     4713.63    256.00 o 
   3   3  11      285.88      264.03    112.59 o 
   5   3  11       11.18       10.42     99.46 o 
   7   3  11      602.07      739.46    221.13 o 
   9   3  11     1127.60     1252.86    300.94 o 
 -18   4  11       30.25       91.89    169.57 o 
 -16   4  11       13.91       57.90    112.55 o 
 -14   4  11        7.24        0.00    107.40 o 
 -12   4  11      771.97      869.01    165.06 o 
 -10   4  11     3532.88     3806.94    280.42 o 
  -8   4  11       91.83       97.69    100.42 o 
  -6   4  11      634.11      555.52    164.33 o 
  -4   4  11      968.69     1042.53    134.21 o 
  -2   4  11      272.32      315.45     89.61 o 
   0   4  11      278.23      290.29     96.40 o 
   2   4  11      258.17      269.70    115.60 o 
   4   4  11       86.84      149.22    105.84 o 
   6   4  11       24.69       70.54    116.27 o 
   8   4  11       97.19      263.46    174.94 o 
 -19   5  11     3868.17     3912.51    678.30 o 
 -17   5  11      588.96      587.43    217.98 o 
 -15   5  11        3.27       45.67    116.19 o 
 -13   5  11     1427.69     1457.43    269.96 o 
 -11   5  11      524.52      495.16    136.78 o 
  -9   5  11    15740.50    15757.44    683.21 o 
  -7   5  11      102.16       96.18    113.40 o 
  -5   5  11      761.86      753.46    201.15 o 
  -3   5  11     2571.73     2824.10    451.88 o 
  -1   5  11      338.92      359.02    121.92 o 
   1   5  11     5498.11     5232.24    342.33 o 
   3   5  11      413.23      431.28    142.84 o 
   5   5  11      237.98      347.98    130.56 o 
   7   5  11      539.85      726.05    238.12 o 
 -18   6  11      317.03      426.14    219.36 o 
 -16   6  11     2361.60     2628.77    378.47 o 
 -14   6  11       73.36      104.67    129.48 o 
 -12   6  11     4340.23     4526.06    336.85 o 
 -10   6  11     4952.33     5246.47    343.67 o 
  -8   6  11     2543.61     2482.67    336.97 o 
  -6   6  11     8212.74     8156.60    719.03 o 
  -4   6  11     1183.25      955.71    222.74 o 
  -2   6  11     6455.62     5901.15    439.40 o 
   0   6  11     3136.86     2992.66    367.00 o 
   2   6  11      261.11      288.86    124.83 o 
   4   6  11     3141.56     3539.69    336.73 o 
   6   6  11      234.31      358.18    199.34 o 
   8   6  11     1389.84     1727.77    361.28 o 
 -17   7  11      314.86      428.41    229.25 o 
 -15   7  11     1949.38     2152.88    351.58 o 
 -13   7  11     1120.68     1376.23    224.72 o 
 -11   7  11      448.10      518.35    150.42 o 
  -9   7  11      438.93      581.95    197.23 o 
  -7   7  11     1557.96     1610.76    297.75 o 
  -5   7  11     3020.53     3390.89    388.09 o 
  -3   7  11     3411.72     3684.48    397.83 o 
  -1   7  11      425.31      442.88    174.17 o 
   1   7  11      415.14      456.50    183.03 o 
   3   7  11      591.74      846.07    190.32 o 
   5   7  11     1121.00      880.65    255.45 o 
   7   7  11     1196.91     1408.78    406.88 o 
 -14   8  11      256.58      509.42    172.35 o 
 -12   8  11       45.14      220.16    130.69 o 
 -10   8  11      141.22      171.82    120.20 o 
  -8   8  11        5.83       11.99    114.81 o 
  -6   8  11      110.84      181.73    132.43 o 
  -4   8  11      162.97      296.20    154.11 o 
  -2   8  11      254.56      340.59    164.77 o 
   0   8  11       58.86       70.51    132.80 o 
   2   8  11       12.99       26.45    132.17 o 
   4   8  11      127.45      227.90    150.99 o 
 -13   9  11     1193.60     1431.42    257.98 o 
 -11   9  11       33.43      114.32    125.78 o 
  -9   9  11     1059.39     1159.46    323.52 o 
  -7   9  11      389.16      558.34    202.12 o 
  -5   9  11     1152.78     1467.03    298.08 o 
  -3   9  11      882.28      850.97    231.48 o 
  -1   9  11        1.15      148.29    148.37 o 
   1   9  11        2.06      158.96    155.54 o 
   3   9  11      454.32      664.36    247.99 o 
 -10  10  11      507.30      792.07    260.88 o 
  -8  10  11       54.07       69.52    160.89 o 
  -6  10  11     2449.85     2697.13    397.42 o 
  -4  10  11      127.39      110.43    176.30 o 
  -2  10  11      883.54      995.65    401.67 o 
   0  10  11      907.43     1087.55    419.67 o 
 -20   0  12      456.24      593.03    322.10 o 
 -16   0  12     2266.66     2128.67    424.41 o 
 -14   0  12     7404.04     6892.85    593.03 o 
 -12   0  12        7.86        0.00    108.00 o 
 -10   0  12      878.87      954.27    188.11 o 
  -8   0  12     5950.03     6006.05    370.54 o 
  -6   0  12     1899.62     2006.22    256.61 o 
  -4   0  12     1458.50     1530.88    233.78 o 
  -2   0  12     4538.27     4244.99    335.48 o 
   0   0  12     3048.88     3252.52    343.31 o 
   2   0  12     6634.23     6511.76    453.12 o 
   4   0  12      264.97      167.68    158.21 o 
   6   0  12     1240.84     1428.59    403.57 o 
   8   0  12      391.51      573.14    289.89 o 
 -19   1  12       34.66        0.00    125.16 o 
 -17   1  12     1391.01     1480.25    275.64 o 
 -15   1  12     3358.78     3549.11    352.39 o 
 -13   1  12     2215.04     2416.25    270.74 o 
 -11   1  12     4888.17     4921.96    295.74 o 
  -9   1  12       82.05      133.70     75.04 o 
  -7   1  12      352.78      451.28     95.58 o 
  -5   1  12     1988.04     1877.75    175.34 o 
  -3   1  12     1937.86     1776.42    178.70 o 
  -1   1  12     9146.62     8810.47    344.78 o 
   1   1  12     2040.51     1986.46    208.18 o 
   3   1  12      688.35      728.42    166.46 o 
   5   1  12      562.98      435.44    182.77 o 
   7   1  12        1.20      206.77    162.07 o 
   9   1  12      384.10      554.05    224.95 o 
 -20   2  12       13.10       93.64    159.00 o 
 -18   2  12     1342.79     1168.52    262.43 o 
 -16   2  12       11.14       36.95     99.81 o 
 -14   2  12     1182.71     1285.54    230.49 o 
 -12   2  12     1087.94     1322.89    193.95 o 
 -10   2  12       63.87       76.03     75.09 o 
  -8   2  12     3670.66     3338.24    256.05 o 
  -6   2  12     2215.09     2220.71    186.68 o 
  -4   2  12     2116.34     2175.62    191.12 o 
  -2   2  12     1117.75     1028.46    148.02 o 
   0   2  12     2194.91     2050.83    202.84 o 
   2   2  12      217.36      267.33    117.64 o 
   4   2  12      247.44      336.69    130.31 o 
   6   2  12      237.81      344.82    155.89 o 
   8   2  12       58.86      109.76    157.75 o 
 -19   3  12       20.81       28.10    137.02 o 
 -17   3  12     1253.07     1241.02    368.52 o 
 -15   3  12       33.93       61.58    153.47 o 
 -13   3  12     1530.56     1446.75    178.02 o 
 -11   3  12     6635.37     6111.56    333.17 o 
  -9   3  12      980.60     1053.41    174.69 o 
  -7   3  12     6377.40     6651.00    456.79 o 
  -5   3  12     2624.04     2563.05    199.08 o 
  -3   3  12      788.61      712.53    126.71 o 
  -1   3  12     4349.90     4087.12    244.93 o 
   1   3  12      150.64       94.13     80.70 o 
   3   3  12     2477.68     2783.86    298.23 o 
   5   3  12     2356.12     2629.13    379.32 o 
   7   3  12      197.82      259.00    169.87 o 
 -18   4  12      453.74      722.82    323.04 o 
 -16   4  12      573.01      564.71    301.25 o 
 -14   4  12     1513.65     1782.38    291.21 o 
 -12   4  12     2333.11     2004.28    307.47 o 
 -10   4  12     1010.38     1078.50    238.23 o 
  -8   4  12    12186.48    11546.40   1376.49 o 
  -6   4  12      725.87      737.45    208.63 o 
  -4   4  12     5621.51     5474.91    412.17 o 
  -2   4  12     3151.34     2705.21    262.63 o 
   0   4  12      147.90       69.97     91.69 o 
   2   4  12     3766.27     3947.90    337.37 o 
   4   4  12      277.39      273.88    139.41 o 
   6   4  12     3652.57     4108.88    468.44 o 
   8   4  12     1183.68     1571.86    351.06 o 
 -17   5  12      878.40      942.00    263.83 o 
 -15   5  12       29.89       74.92    134.62 o 
 -13   5  12        3.27        0.00     84.16 o 
 -11   5  12     1393.64     1535.40    291.73 o 
  -9   5  12     2672.58     2611.20    347.63 o 
  -7   5  12     2884.97     3379.95    377.23 o 
  -5   5  12     8122.09     7086.28    476.75 o 
  -3   5  12       82.85      113.63    114.49 o 
  -1   5  12     1598.74     1729.41    247.95 o 
   1   5  12       87.93       60.44    106.13 o 
   3   5  12      375.32      425.86    145.79 o 
   5   5  12     2065.19     2306.77    375.22 o 
   7   5  12      137.84      325.49    210.65 o 
 -16   6  12       74.95      165.26    167.21 o 
 -14   6  12       31.02       29.42    102.06 o 
 -12   6  12      894.25      898.10    237.80 o 
 -10   6  12      666.12      691.16    209.35 o 
  -8   6  12      595.24      782.80    219.99 o 
  -6   6  12      301.89      476.30    186.30 o 
  -4   6  12       18.90        0.00    103.48 o 
  -2   6  12     1010.99     1042.83    246.85 o 
   0   6  12     1545.38     1500.31    393.15 o 
   2   6  12      434.46      344.71    146.02 o 
   4   6  12       42.85      135.99    128.41 o 
   6   6  12      269.69      436.27    234.12 o 
 -15   7  12     1077.52     1059.60    228.73 o 
 -13   7  12     1347.94     1424.86    304.45 o 
 -11   7  12     1823.26     1914.80    331.54 o 
  -9   7  12      976.66      900.20    247.63 o 
  -7   7  12     1299.17     1165.62    260.17 o 
  -5   7  12      214.28      341.08    165.71 o 
  -3   7  12     1884.51     2009.85    336.31 o 
  -1   7  12     2093.01     2374.04    358.64 o 
   1   7  12      130.87      151.55    163.11 o 
   3   7  12        9.28      262.86    151.05 o 
   5   7  12      192.66      485.71    223.73 o 
 -14   8  12     2765.88     3184.31    429.98 o 
 -12   8  12        6.39       92.84    147.27 o 
 -10   8  12      157.33      367.09    186.22 o 
  -8   8  12     1833.79     2018.59    344.61 o 
  -6   8  12      316.47      221.73    143.11 o 
  -4   8  12     3305.58     3519.07    556.09 o 
  -2   8  12     1733.43     1938.31    337.28 o 
   0   8  12     1547.77     1095.36    275.41 o 
   2   8  12     2430.79     2972.45    431.30 o 
 -11   9  12      885.26     1201.01    304.66 o 
  -9   9  12      146.81      370.02    209.77 o 
  -7   9  12       52.99       68.99    147.75 o 
  -5   9  12      283.39      457.05    189.24 o 
  -3   9  12      110.84      226.75    169.93 o 
  -1   9  12     1806.84     2137.70    374.93 o 
   1   9  12      493.60      577.34    248.80 o 
  -8  10  12      454.56      715.58    255.21 o 
  -6  10  12      673.06      960.47    274.63 o 
  -4  10  12       14.15      148.59    179.22 o 
 -19   1  13     2565.75     2338.04    509.67 o 
 -13   1  13       35.11       71.92     97.79 o 
 -11   1  13      225.24      219.26    104.27 o 
  -9   1  13     9655.12     9876.24    520.68 o 
  -7   1  13     4443.52     4147.56    235.60 o 
  -5   1  13      248.24      310.31     88.63 o 
  -3   1  13      300.64      275.80     88.59 o 
  -1   1  13        8.46       13.32     66.39 o 
   1   1  13     5163.57     5290.49    296.74 o 
   3   1  13      801.88      842.89    178.75 o 
   5   1  13       10.66       28.76    116.19 o 
   7   1  13      137.70      455.57    196.40 o 
 -18   2  13       75.43      119.30    136.49 o 
 -14   2  13       14.08       10.90     92.08 o 
 -12   2  13     2737.86     2753.68    263.82 o 
 -10   2  13     5224.39     4893.25    379.71 o 
  -8   2  13      311.78      326.42    114.24 o 
  -6   2  13     5009.55     5137.75    259.36 o 
  -4   2  13     2352.02     2280.12    205.19 o 
  -2   2  13      106.46      138.34     79.42 o 
   0   2  13     5659.42     5517.10    297.16 o 
   2   2  13       42.54       36.69     87.33 o 
   4   2  13     3066.12     3168.39    409.06 o 
   6   2  13      779.11     1246.48    296.53 o 
 -19   3  13      372.15      392.90    190.07 o 
 -15   3  13     2399.49     1990.36    472.72 o 
 -13   3  13    11021.47    11271.45    882.92 o 
 -11   3  13     1020.04      991.11    178.39 o 
  -9   3  13      974.28      942.77    170.45 o 
  -7   3  13      514.57      497.25    133.10 o 
  -5   3  13     2065.91     2204.42    240.77 o 
  -3   3  13    12120.90    12014.88    482.14 o 
  -1   3  13     1105.74     1084.80    162.26 o 
   1   3  13      903.24      949.76    192.63 o 
   3   3  13      465.23      591.30    161.57 o 
   5   3  13       73.08       95.78    144.67 o 
   7   3  13     2025.85     2569.87    421.68 o 
 -18   4  13       72.67      132.63    205.57 o 
 -16   4  13       46.01      106.10    220.73 o 
 -14   4  13       62.11       92.40    112.01 o 
 -12   4  13       13.81       38.77     96.10 o 
 -10   4  13     1343.44     1385.21    270.37 o 
  -8   4  13        5.16        0.00    104.12 o 
  -6   4  13     1118.52      993.98    243.47 o 
  -4   4  13        0.10       31.57    111.10 o 
  -2   4  13        2.05        0.00     79.45 o 
   0   4  13        5.32       85.64     92.23 o 
   2   4  13       16.13       23.83    101.75 o 
   4   4  13       17.06       43.45    113.73 o 
   6   4  13       47.73      263.03    186.16 o 
 -17   5  13       55.09       92.84    256.73 o 
 -15   5  13     2474.12     2312.72    369.94 o 
 -13   5  13     4061.89     3679.01    421.32 o 
 -11   5  13      832.05      738.86    214.63 o 
  -9   5  13      452.86      778.11    219.86 o 
  -7   5  13       90.45        0.00    106.83 o 
  -5   5  13     3124.48     2799.94    369.04 o 
  -3   5  13     3529.72     3604.83    408.20 o 
  -1   5  13      933.63     1065.00    200.73 o 
   1   5  13      852.52     1079.00    210.71 o 
   3   5  13        5.92       22.89    112.08 o 
   5   5  13      124.55      322.91    207.12 o 
 -16   6  13     2656.64     2690.52    416.23 o 
 -14   6  13        4.03       40.15    155.69 o 
 -12   6  13      986.31      899.19    246.83 o 
 -10   6  13      620.12      744.07    224.83 o 
  -8   6  13      501.45      371.59    173.17 o 
  -6   6  13     5074.60     4792.52    437.44 o 
  -4   6  13      380.10      451.14    178.85 o 
  -2   6  13     1192.43     1045.13    338.20 o 
   0   6  13     1646.47     1820.08    339.23 o 
   2   6  13       98.35      173.09    134.45 o 
   4   6  13     2015.81     2674.89    336.65 o 
 -15   7  13       18.83      103.26    205.57 o 
 -13   7  13      170.34      211.01    182.47 o 
 -11   7  13       12.95        0.00    132.99 o 
  -9   7  13     2355.51     2540.13    384.62 o 
  -7   7  13     2975.54     2878.72    395.59 o 
  -5   7  13       70.37      131.52    150.33 o 
  -3   7  13      843.43      778.74    234.83 o 
  -1   7  13        1.05       90.70    147.03 o 
   1   7  13     1203.12     1122.79    296.68 o 
   3   7  13     1271.14     1435.04    331.83 o 
 -12   8  13       13.40       79.30    183.16 o 
 -10   8  13       10.60       39.89    164.22 o 
  -8   8  13      280.80      435.86    196.79 o 
  -6   8  13       16.15       96.89    147.51 o 
  -4   8  13      237.89      291.03    177.73 o 
  -2   8  13       37.63       73.44    161.40 o 
   0   8  13       36.37      125.46    185.68 o 
  -9   9  13      871.16     1252.40    310.29 o 
  -7   9  13      516.67      488.15    218.35 o 
  -5   9  13       22.68      109.86    167.58 o 
  -3   9  13      194.01      327.29    236.84 o 
 -16   0  14      692.21      947.34    341.99 o 
 -14   0  14     2026.45     2311.51    464.20 o 
 -12   0  14     3202.47     2610.87    475.56 o 
 -10   0  14     1391.59     1737.42    409.25 o 
  -8   0  14     9281.41    10523.05    800.50 o 
  -6   0  14      254.48      260.78    136.41 o 
  -4   0  14        8.12      106.30    107.47 o 
  -2   0  14     6250.57     6111.36    630.93 o 
   0   0  14      167.13       82.92    125.26 o 
   2   0  14    11861.06    11778.10    658.09 o 
   4   0  14      187.56      343.88    247.26 o 
   6   0  14      259.67      534.30    334.41 o 
 -15   1  14     1959.33     1576.36    284.31 o 
 -13   1  14     1843.02     1801.32    292.68 o 
 -11   1  14     3944.81     4392.82    590.19 o 
  -9   1  14     1406.42     1200.38    198.02 o 
  -7   1  14        7.62       23.81     68.44 o 
  -5   1  14     1986.43     2088.81    208.47 o 
  -3   1  14      379.80      440.72    116.80 o 
  -1   1  14     4750.00     4535.72    289.57 o 
   1   1  14     1119.86     1280.60    187.86 o 
   3   1  14      666.75      700.67    175.24 o 
   5   1  14      556.93      697.38    229.07 o 
 -16   2  14      703.63      607.40    201.46 o 
 -14   2  14      187.25      281.53    140.39 o 
 -12   2  14     2077.37     1946.41    239.61 o 
 -10   2  14     1351.41     1310.74    206.42 o 
  -8   2  14      768.59      966.04    180.22 o 
  -6   2  14      414.77      492.97    136.42 o 
  -4   2  14      623.18      659.36    134.23 o 
  -2   2  14       71.17      105.79     82.37 o 
   0   2  14       41.90       90.04     82.56 o 
   2   2  14       37.26       11.83     99.47 o 
   4   2  14        2.61      136.73    165.93 o 
   6   2  14        0.78       90.58    164.44 o 
 -17   3  14      965.98     1242.91    429.15 o 
 -15   3  14      261.53      375.15    241.57 o 
 -13   3  14        8.71      110.92    127.85 o 
 -11   3  14      790.89      764.59    212.41 o 
  -9   3  14       48.41       66.14    117.88 o 
  -7   3  14     2687.17     3302.36    296.11 o 
  -5   3  14     2491.76     2408.15    263.15 o 
  -3   3  14     4514.35     4107.72    276.13 o 
  -1   3  14      640.09      890.78    156.82 o 
   1   3  14        3.13       96.97    104.87 o 
   3   3  14        6.21       11.45    107.84 o 
   5   3  14      377.87      658.42    244.67 o 
 -16   4  14      158.73      140.21    208.41 o 
 -14   4  14     4193.05     4465.46    457.82 o 
 -12   4  14      210.44      232.97    138.94 o 
 -10   4  14      111.13       90.45    130.59 o 
  -8   4  14     4664.96     5029.15    705.29 o 
  -6   4  14      721.88      800.75    218.24 o 
  -4   4  14     4947.95     5223.41    432.72 o 
  -2   4  14      433.35      605.58    164.18 o 
   0   4  14      196.60      201.97    118.34 o 
   2   4  14     1060.95     1310.85    239.63 o 
   4   4  14      245.15      372.67    163.65 o 
 -17   5  14     1074.18     1284.59    450.93 o 
 -15   5  14      852.54     1198.31    293.99 o 
 -13   5  14      147.34      171.62    156.22 o 
 -11   5  14     2824.22     2796.91    384.88 o 
  -9   5  14      366.61      456.66    192.22 o 
  -7   5  14     5945.77     5864.04    648.93 o 
  -5   5  14     2462.79     2713.21    375.60 o 
  -3   5  14      409.50      478.32    186.80 o 
  -1   5  14      319.06      306.83    171.33 o 
   1   5  14      416.94      563.93    175.95 o 
   3   5  14      131.82      234.73    147.84 o 
 -14   6  14      116.60      259.92    188.99 o 
 -12   6  14      753.05      723.56    234.98 o 
 -10   6  14      271.17      298.75    184.65 o 
  -8   6  14      382.21      500.98    195.12 o 
  -6   6  14      466.43      634.07    206.36 o 
  -4   6  14       23.99       68.07    139.06 o 
  -2   6  14        0.44       61.27    137.71 o 
   0   6  14        0.10       42.28    157.98 o 
   2   6  14      259.23      419.77    179.66 o 
 -13   7  14      218.44      405.90    199.84 o 
 -11   7  14     1276.79     1509.09    327.81 o 
  -9   7  14      726.61      663.16    231.42 o 
  -7   7  14       31.61      160.45    162.82 o 
  -5   7  14      499.78      650.94    219.18 o 
  -3   7  14        0.83       81.04    159.56 o 
  -1   7  14     1144.72     1390.24    318.29 o 
   1   7  14      750.27      852.57    280.58 o 
 -10   8  14     1305.09     1712.77    451.88 o 
  -8   8  14     1174.84     1242.25    301.62 o 
  -6   8  14       58.73      167.45    165.93 o 
  -4   8  14       90.04      105.06    161.77 o 
  -2   8  14      922.27      958.64    279.94 o 
 -17   1  15       26.07      111.31    147.38 o 
 -15   1  15       71.94      123.88    126.27 o 
 -13   1  15     3927.40     4191.33    464.67 o 
 -11   1  15     2146.64     1678.45    294.72 o 
  -9   1  15      715.35      877.72    180.20 o 
  -7   1  15      667.22      611.04    160.53 o 
  -5   1  15        3.58        0.00     71.77 o 
  -3   1  15     2453.34     2835.23    255.05 o 
  -1   1  15     2806.04     2905.65    267.82 o 
   1   1  15      659.18      825.58    163.09 o 
   3   1  15      468.93      653.53    227.21 o 
 -18   2  15      113.93      119.36    234.94 o 
 -16   2  15     2434.83     2288.77    360.33 o 
 -14   2  15       13.54      110.51    120.71 o 
 -12   2  15     2633.16     2672.71    353.60 o 
 -10   2  15     3732.63     4255.71    341.02 o 
  -8   2  15        4.25       31.93     87.78 o 
  -6   2  15     3259.28     3124.41    298.85 o 
  -4   2  15      175.41      259.09     96.40 o 
  -2   2  15     1174.20     1250.79    185.96 o 
   0   2  15     3728.35     3856.14    304.75 o 
   2   2  15        3.62      145.44    125.73 o 
   4   2  15     1454.68     1897.69    371.99 o 
 -17   3  15     1787.57     2077.52    538.09 o 
 -15   3  15      101.14      199.89    212.20 o 
 -13   3  15      982.99     1545.63    303.75 o 
 -11   3  15     1102.86      808.08    237.66 o 
  -9   3  15     1145.90     1747.63    313.51 o 
  -7   3  15     2810.68     2890.72    377.10 o 
  -5   3  15     1847.51     1927.36    327.90 o 
  -3   3  15      380.92      444.06    149.57 o 
  -1   3  15       14.57       75.62     93.05 o 
   1   3  15        1.20        0.00    107.24 o 
   3   3  15     1499.87     1789.72    287.84 o 
 -16   4  15      131.10      138.31    230.20 o 
 -14   4  15        0.99        0.00    136.73 o 
 -12   4  15      342.45      484.58    185.82 o 
 -10   4  15       44.05      125.39    121.60 o 
  -8   4  15      127.30      207.07    147.71 o 
  -6   4  15      191.27      298.97    160.00 o 
  -4   4  15      119.94      132.10    124.09 o 
  -2   4  15      256.78      353.27    168.89 o 
   0   4  15        3.26      177.31    124.21 o 
   2   4  15       63.33      185.67    130.33 o 
 -15   5  15      691.76      950.36    288.06 o 
 -13   5  15      500.82      389.28    207.66 o 
 -11   5  15     1686.23     1973.16    356.44 o 
  -9   5  15      122.81      278.40    168.23 o 
  -7   5  15     2415.02     2163.75    362.73 o 
  -5   5  15     1048.35     1286.61    292.90 o 
  -3   5  15      728.89      942.69    264.16 o 
  -1   5  15        0.48      111.13    161.72 o 
   1   5  15       52.05      198.41    150.03 o 
 -14   6  15      389.75      659.36    250.23 o 
 -12   6  15     1139.48     1372.35    328.97 o 
 -10   6  15     1400.94     1605.44    336.07 o 
  -8   6  15     1745.74     1792.31    340.03 o 
  -6   6  15     2523.18     2782.16    407.15 o 
  -4   6  15      562.75      724.76    246.12 o 
  -2   6  15       92.62      178.98    164.82 o 
   0   6  15     1219.67     1117.59    319.19 o 
 -11   7  15      399.69      388.30    217.38 o 
  -9   7  15     1883.41     2268.06    394.38 o 
  -7   7  15       23.06      133.86    179.91 o 
  -5   7  15       29.72      117.10    173.81 o 
  -3   7  15     1798.08     2521.99    420.20 o 
 -16   0  16      463.88      575.04    319.25 o 
 -14   0  16     3521.05     3192.54    575.98 o 
 -12   0  16     5154.15     5543.83    651.77 o 
 -10   0  16     2427.34     2957.60    544.72 o 
  -8   0  16     1970.73     2218.67    472.72 o 
  -6   0  16       17.02       50.36    123.95 o 
  -4   0  16      500.29      716.82    216.99 o 
  -2   0  16      592.43      823.71    230.91 o 
   0   0  16      477.33      598.19    215.34 o 
   2   0  16     2178.10     2369.30    580.72 o 
 -17   1  16       45.63       84.06    158.72 o 
 -15   1  16     1665.73     1671.88    322.95 o 
 -13   1  16        6.48      110.76    139.98 o 
 -11   1  16     3003.95     3133.96    399.57 o 
  -9   1  16     1577.32     1505.62    235.80 o 
  -7   1  16       25.92       80.49     94.38 o 
  -5   1  16      664.87      779.39    156.07 o 
  -3   1  16        9.23       71.16     90.35 o 
  -1   1  16        2.33       76.17     97.72 o 
   1   1  16     1898.18     1784.08    244.25 o 
 -16   2  16       69.04       39.79    227.36 o 
 -14   2  16      395.42      565.56    303.15 o 
 -12   2  16        0.04       41.64    133.63 o 
 -10   2  16      205.71      335.19    139.50 o 
  -8   2  16      439.41      485.23    149.93 o 
  -6   2  16      294.06      239.55    123.20 o 
  -4   2  16      305.67      444.87    131.00 o 
  -2   2  16        4.95       98.30    101.83 o 
   0   2  16        0.29      162.44    111.91 o 
 -15   3  16      824.49      810.92    369.46 o 
 -13   3  16       15.64       32.21    215.99 o 
 -11   3  16      598.00      745.30    225.14 o 
  -9   3  16       11.70      117.07    139.32 o 
  -7   3  16      327.48      303.08    173.32 o 
  -5   3  16     3520.78     3362.38    423.41 o 
  -3   3  16      161.93      267.31    170.26 o 
  -1   3  16      942.72     1223.25    228.66 o 
   1   3  16       70.45       95.56    138.75 o 
 -14   4  16     1215.81     1615.21    487.88 o 
 -12   4  16      304.15      380.14    200.81 o 
 -10   4  16        2.94      143.60    147.90 o 
  -8   4  16     3878.39     4479.10    478.62 o 
  -6   4  16     1056.54     1234.42    289.41 o 
  -4   4  16     4216.32     4228.70    479.22 o 
  -2   4  16     1239.03     1426.20    315.15 o 
   0   4  16      386.15      416.29    181.24 o 
 -13   5  16      392.85      463.35    220.67 o 
 -11   5  16      679.78      805.21    261.21 o 
  -9   5  16      412.64      486.31    211.36 o 
  -7   5  16      337.15      384.63    192.57 o 
  -5   5  16      823.04     1100.18    275.62 o 
  -3   5  16      185.95      235.70    172.12 o 
 -10   6  16      205.61      269.50    194.35 o 
  -8   6  16       17.63      120.03    160.20 o 
  -6   6  16        4.45      114.72    161.09 o 
  -4   6  16      240.17      308.98    201.90 o 
 -15   1  17      318.89      267.07    207.99 o 
 -13   1  17     1847.45     2344.61    375.64 o 
 -11   1  17      108.74       85.64    145.20 o 
  -9   1  17       26.07       47.42    127.54 o 
  -7   1  17     1115.09     1372.24    234.24 o 
  -5   1  17      219.83      355.38    124.42 o 
  -3   1  17     2297.43     2544.73    273.27 o 
  -1   1  17       72.87      132.76    112.17 o 
 -14   2  17      728.14      714.29    354.31 o 
 -12   2  17      253.05      385.57    300.31 o 
 -10   2  17     3093.32     3483.27    435.60 o 
  -8   2  17      371.26      547.81    162.60 o 
  -6   2  17     2142.31     2562.43    309.66 o 
  -4   2  17     1455.22     1559.27    253.20 o 
  -2   2  17     1078.79     1020.39    193.16 o 
 -13   3  17      961.70     1204.07    449.99 o 
 -11   3  17        8.91      189.22    181.41 o 
  -9   3  17     2590.73     2462.51    390.15 o 
  -7   3  17      407.47      563.56    227.71 o 
  -5   3  17      208.67      158.98    175.45 o 
  -3   3  17      124.71      158.48    175.20 o 
 -12   4  17       36.78      131.98    185.69 o 
 -10   4  17       82.52      162.34    173.85 o 
  -8   4  17        0.39       73.48    137.90 o 
  -6   4  17       14.86       80.21    162.81 o 
  -4   4  17        2.69       24.90    156.01 o 
  -9   5  17     2018.02     1763.28    370.08 o 
  -7   5  17      697.75      948.60    281.19 o 
 -12   0  18     2597.64     2259.41    565.56 o 
 -10   0  18      237.47      417.78    324.94 o 
  -8   0  18     3452.38     4601.23    706.72 o 
  -6   0  18     1056.46     1586.79    472.72 o 
 -11   1  18      834.17      952.39    278.11 o 
  -9   1  18      863.84     1134.75    284.82 o 
  -7   1  18      394.10      472.95    177.21 o 
  -5   1  18      704.26      931.16    221.05 o 
 -10   2  18      163.85      197.99    257.68 o 
  -8   2  18      809.66     1096.08    301.68 o 
  -6   2  18       38.97      177.06    184.75 o 
                                                 
